# Supplementary material for: Data from multimodal functions based on an array of photovoltaic modules and an approximation with artificial neural networks as a scenario for testing optimization algorithms
Source: Data Brief. 2019 Oct 16;27:104669. doi: 10.1016/j.dib.2019.104669 (PMC6833458; doi:10.1016/j.dib.2019.104669)
Supplement: Multimedia component 1 [file mmc1.xlsx]

## Sheet: Table 1
Power of the PV Module No.1		Power of the PV Module No.2		Power of the PV Module No.3		Power of the PV Module No.4		Power of the PV Module No.5		Multimodal Function No.1		Approximation with the ANN for Function No.1
Voltage (V)	Power (W)	Voltage (V)	Power (W)	Voltage (V)	Power (W)	Voltaje (V)	Power (W)	Voltage (V)	Power (W)	Voltage (V)	Power (W)	Voltage (V)	Power (W)
0.01	0.0371	0.01	0.003689	0.01	0.036473	0.01	0.021163	0.01	0.042325	0.01	0.14075	0.01	1.12123
0.02	0.0742	0.02	0.007378	0.02	0.072946	0.02	0.042325	0.02	0.08465	0.02	0.281499	0.02	1.16017
0.03	0.1113	0.03	0.011067	0.03	0.109419	0.03	0.063487	0.03	0.126975	0.03	0.422249	0.03	1.20165
0.04	0.1484	0.04	0.014756	0.04	0.145892	0.04	0.08465	0.04	0.1693	0.04	0.562998	0.04	1.2458
0.05	0.1855	0.05	0.018445	0.05	0.182365	0.05	0.105812	0.05	0.211625	0.05	0.703748	0.05	1.29281
0.06	0.2226	0.06	0.022135	0.06	0.218838	0.06	0.126975	0.06	0.25395	0.06	0.844498	0.06	1.34285
0.07	0.2597	0.07	0.025824	0.07	0.255311	0.07	0.148137	0.07	0.296275	0.07	0.985247	0.07	1.39612
0.08	0.2968	0.08	0.029513	0.08	0.291784	0.08	0.1693	0.08	0.3386	0.08	1.126	0.08	1.45279
0.09	0.3339	0.09	0.033202	0.09	0.328257	0.09	0.190462	0.09	0.380925	0.09	1.26675	0.09	1.51308
0.1	0.371	0.1	0.036891	0.1	0.36473	0.1	0.211625	0.1	0.42325	0.1	1.4075	0.1	1.57717
0.11	0.4081	0.11	0.04058	0.11	0.401203	0.11	0.232787	0.11	0.465575	0.11	1.54825	0.11	1.64528
0.12	0.4452	0.12	0.044269	0.12	0.437676	0.12	0.25395	0.12	0.5079	0.12	1.689	0.12	1.7176
0.13	0.4823	0.13	0.047958	0.13	0.474149	0.13	0.275112	0.13	0.550225	0.13	1.82974	0.13	1.79436
0.14	0.5194	0.14	0.051647	0.14	0.510622	0.14	0.296275	0.14	0.59255	0.14	1.97049	0.14	1.87573
0.15	0.5565	0.15	0.055336	0.15	0.547095	0.15	0.317437	0.15	0.634875	0.15	2.11124	0.15	1.96195
0.16	0.5936	0.16	0.059026	0.16	0.583568	0.16	0.3386	0.16	0.6772	0.16	2.25199	0.16	2.05317
0.17	0.6307	0.17	0.062715	0.17	0.620041	0.17	0.359762	0.17	0.719525	0.17	2.39274	0.17	2.14961
0.18	0.6678	0.18	0.066404	0.18	0.656514	0.18	0.380925	0.18	0.76185	0.18	2.53349	0.18	2.25139
0.19	0.7049	0.19	0.070093	0.19	0.692987	0.19	0.402087	0.19	0.804175	0.19	2.67424	0.19	2.35868
0.2	0.742	0.2	0.073782	0.2	0.72946	0.2	0.42325	0.2	0.8465	0.2	2.81499	0.2	2.47159
0.21	0.7791	0.21	0.077471	0.21	0.765933	0.21	0.444412	0.21	0.888825	0.21	2.95574	0.21	2.5902
0.22	0.8162	0.22	0.08116	0.22	0.802406	0.22	0.465575	0.22	0.93115	0.22	3.09649	0.22	2.7146
0.23	0.8533	0.23	0.084849	0.23	0.838879	0.23	0.486738	0.23	0.973475	0.23	3.23724	0.23	2.84479
0.24	0.8904	0.24	0.088538	0.24	0.875352	0.24	0.5079	0.24	1.0158	0.24	3.37799	0.24	2.98073
0.25	0.9275	0.25	0.092227	0.25	0.911825	0.25	0.529063	0.25	1.05812	0.25	3.51874	0.25	3.1224
0.26	0.9646	0.26	0.095917	0.26	0.948298	0.26	0.550225	0.26	1.10045	0.26	3.65949	0.26	3.26961
0.27	1.0017	0.27	0.099606	0.27	0.984771	0.27	0.571387	0.27	1.14278	0.27	3.80024	0.27	3.42223
0.28	1.0388	0.28	0.103295	0.28	1.02124	0.28	0.59255	0.28	1.1851	0.28	3.94099	0.28	3.58004
0.29	1.0759	0.29	0.106984	0.29	1.05772	0.29	0.613712	0.29	1.22742	0.29	4.08174	0.29	3.74273
0.3	1.113	0.3	0.110673	0.3	1.09419	0.3	0.634875	0.3	1.26975	0.3	4.22249	0.3	3.90985
0.31	1.1501	0.31	0.114362	0.31	1.13066	0.31	0.656037	0.31	1.31207	0.31	4.36324	0.31	4.08113
0.32	1.1872	0.32	0.118051	0.32	1.16714	0.32	0.6772	0.32	1.3544	0.32	4.50399	0.32	4.2561
0.33	1.2243	0.33	0.12174	0.33	1.20361	0.33	0.698362	0.33	1.39672	0.33	4.64473	0.33	4.43414
0.34	1.2614	0.34	0.125429	0.34	1.24008	0.34	0.719525	0.34	1.43905	0.34	4.78548	0.34	4.61479
0.35	1.2985	0.35	0.129118	0.35	1.27656	0.35	0.740687	0.35	1.48137	0.35	4.92623	0.35	4.7974
0.36	1.3356	0.36	0.132808	0.36	1.31303	0.36	0.76185	0.36	1.5237	0.36	5.06698	0.36	4.98126
0.37	1.3727	0.37	0.136497	0.37	1.3495	0.37	0.783012	0.37	1.56602	0.37	5.20773	0.37	5.16577
0.38	1.4098	0.38	0.140186	0.38	1.38597	0.38	0.804175	0.38	1.60835	0.38	5.34848	0.38	5.35027
0.39	1.4469	0.39	0.143875	0.39	1.42245	0.39	0.825337	0.39	1.65067	0.39	5.48923	0.39	5.53407
0.4	1.484	0.4	0.147564	0.4	1.45892	0.4	0.8465	0.4	1.693	0.4	5.62998	0.4	5.7166
0.41	1.5211	0.41	0.151253	0.41	1.49539	0.41	0.867662	0.41	1.73532	0.41	5.77073	0.41	5.89705
0.42	1.5582	0.42	0.154942	0.42	1.53187	0.42	0.888824	0.42	1.77765	0.42	5.91148	0.42	6.07503
0.43	1.5953	0.43	0.158631	0.43	1.56834	0.43	0.909987	0.43	1.81997	0.43	6.05223	0.43	6.2498
0.44	1.6324	0.44	0.16232	0.44	1.60481	0.44	0.931149	0.44	1.8623	0.44	6.19298	0.44	6.42104
0.45	1.6695	0.45	0.166009	0.45	1.64128	0.45	0.952312	0.45	1.90462	0.45	6.33373	0.45	6.58816
0.46	1.7066	0.46	0.169698	0.46	1.67776	0.46	0.973474	0.46	1.94695	0.46	6.47448	0.46	6.7509
0.47	1.7437	0.47	0.173388	0.47	1.71423	0.47	0.994637	0.47	1.98927	0.47	6.61523	0.47	6.90899
0.48	1.7808	0.48	0.177077	0.48	1.7507	0.48	1.0158	0.48	2.0316	0.48	6.75598	0.48	7.06235
0.49	1.8179	0.49	0.180766	0.49	1.78718	0.49	1.03696	0.49	2.07392	0.49	6.89672	0.49	7.21068
0.5	1.855	0.5	0.184455	0.5	1.82365	0.5	1.05812	0.5	2.11625	0.5	7.03747	0.5	7.35417
0.51	1.8921	0.51	0.188144	0.51	1.86012	0.51	1.07929	0.51	2.15857	0.51	7.17822	0.51	7.49266
0.52	1.9292	0.52	0.191833	0.52	1.8966	0.52	1.10045	0.52	2.2009	0.52	7.31897	0.52	7.62642
0.53	1.9663	0.53	0.195522	0.53	1.93307	0.53	1.12161	0.53	2.24322	0.53	7.45972	0.53	7.75578
0.54	2.0034	0.54	0.199211	0.54	1.96954	0.54	1.14277	0.54	2.28555	0.54	7.60047	0.54	7.88078
0.55	2.0405	0.55	0.2029	0.55	2.00601	0.55	1.16394	0.55	2.32787	0.55	7.74122	0.55	8.00186
0.56	2.0776	0.56	0.206589	0.56	2.04249	0.56	1.1851	0.56	2.3702	0.56	7.88197	0.56	8.11942
0.57	2.1147	0.57	0.210279	0.57	2.07896	0.57	1.20626	0.57	2.41252	0.57	8.02272	0.57	8.23398
0.58	2.1518	0.58	0.213968	0.58	2.11543	0.58	1.22742	0.58	2.45485	0.58	8.16347	0.58	8.34574
0.59	2.1889	0.59	0.217657	0.59	2.15191	0.59	1.24859	0.59	2.49717	0.59	8.30422	0.59	8.45543
0.6	2.226	0.6	0.221346	0.6	2.18838	0.6	1.26975	0.6	2.5395	0.6	8.44497	0.6	8.56336
0.61	2.2631	0.61	0.225035	0.61	2.22485	0.61	1.29091	0.61	2.58182	0.61	8.58572	0.61	8.66996
0.62	2.3002	0.62	0.228724	0.62	2.26132	0.62	1.31207	0.62	2.62414	0.62	8.72646	0.62	8.77579
0.63	2.3373	0.63	0.232413	0.63	2.2978	0.63	1.33324	0.63	2.66647	0.63	8.86721	0.63	8.88135
0.64	2.3744	0.64	0.236102	0.64	2.33427	0.64	1.3544	0.64	2.70879	0.64	9.00796	0.64	8.98701
0.65	2.4115	0.65	0.239791	0.65	2.37074	0.65	1.37556	0.65	2.75112	0.65	9.14871	0.65	9.09334
0.66	2.4486	0.66	0.24348	0.66	2.40722	0.66	1.39672	0.66	2.79344	0.66	9.28946	0.66	9.2005
0.67	2.4857	0.67	0.247169	0.67	2.44369	0.67	1.41789	0.67	2.83577	0.67	9.43021	0.67	9.30911
0.68	2.5228	0.68	0.250859	0.68	2.48016	0.68	1.43905	0.68	2.87809	0.68	9.57096	0.68	9.41927
0.69	2.5599	0.69	0.254548	0.69	2.51663	0.69	1.46021	0.69	2.92042	0.69	9.71171	0.69	9.5315
0.7	2.597	0.7	0.258237	0.7	2.55311	0.7	1.48137	0.7	2.96274	0.7	9.85246	0.7	9.64583
0.71	2.6341	0.71	0.261926	0.71	2.58958	0.71	1.50254	0.71	3.00507	0.71	9.99321	0.71	9.76262
0.72	2.6712	0.72	0.265615	0.72	2.62605	0.72	1.5237	0.72	3.04739	0.72	10.134	0.72	9.88207
0.73	2.7083	0.73	0.269304	0.73	2.66253	0.73	1.54486	0.73	3.08972	0.73	10.2747	0.73	10.0044
0.74	2.7454	0.74	0.272993	0.74	2.699	0.74	1.56602	0.74	3.13204	0.74	10.4155	0.74	10.1295
0.75	2.7825	0.75	0.276682	0.75	2.73547	0.75	1.58719	0.75	3.17436	0.75	10.5562	0.75	10.2577
0.76	2.8196	0.76	0.280371	0.76	2.77195	0.76	1.60835	0.76	3.21669	0.76	10.697	0.76	10.3888
0.77	2.8567	0.77	0.28406	0.77	2.80842	0.77	1.62951	0.77	3.25901	0.77	10.8377	0.77	10.5231
0.78	2.8938	0.78	0.287749	0.78	2.84489	0.78	1.65067	0.78	3.30134	0.78	10.9785	0.78	10.6604
0.79	2.9309	0.79	0.291439	0.79	2.88137	0.79	1.67183	0.79	3.34366	0.79	11.1192	0.79	10.8007
0.8	2.968	0.8	0.295128	0.8	2.91784	0.8	1.693	0.8	3.38599	0.8	11.2599	0.8	10.944
0.81	3.0051	0.81	0.298817	0.81	2.95431	0.81	1.71416	0.81	3.42831	0.81	11.4007	0.81	11.0901
0.82	3.0422	0.82	0.302506	0.82	2.99078	0.82	1.73532	0.82	3.47064	0.82	11.5414	0.82	11.239
0.83	3.0793	0.83	0.306195	0.83	3.02726	0.83	1.75649	0.83	3.51296	0.83	11.6822	0.83	11.3905
0.839999	3.1164	0.839999	0.309884	0.839999	3.06373	0.839999	1.77765	0.839999	3.55529	0.839999	11.8229	0.839999	11.5445
0.849999	3.1535	0.849999	0.313573	0.849999	3.1002	0.849999	1.79881	0.849999	3.59761	0.849999	11.9637	0.849999	11.7008
0.859999	3.1906	0.859999	0.317262	0.859999	3.13667	0.859999	1.81997	0.859999	3.63993	0.859999	12.1044	0.859999	11.8593
0.869999	3.2277	0.869999	0.320951	0.869999	3.17315	0.869999	1.84113	0.869999	3.68226	0.869999	12.2452	0.869999	12.0197
0.879999	3.2648	0.879999	0.32464	0.879999	3.20962	0.879999	1.8623	0.879999	3.72458	0.879999	12.3859	0.879999	12.1818
0.889999	3.3019	0.889999	0.328329	0.889999	3.24609	0.889999	1.88346	0.889999	3.76691	0.889999	12.5267	0.889999	12.3455
0.899999	3.339	0.899999	0.332019	0.899999	3.28257	0.899999	1.90462	0.899999	3.80923	0.899999	12.6674	0.899999	12.5106
0.909999	3.3761	0.909999	0.335708	0.909999	3.31904	0.909999	1.92578	0.909999	3.85156	0.909999	12.8082	0.909999	12.6768
0.919999	3.4132	0.919999	0.339397	0.919999	3.35551	0.919999	1.94695	0.919999	3.89388	0.919999	12.9489	0.919999	12.844
0.929999	3.4503	0.929999	0.343086	0.929999	3.39199	0.929999	1.96811	0.929999	3.93621	0.929999	13.0897	0.929999	13.0119
0.939999	3.4874	0.939999	0.346775	0.939999	3.42846	0.939999	1.98927	0.939999	3.97853	0.939999	13.2304	0.939999	13.1803
0.949999	3.5245	0.949999	0.350464	0.949999	3.46493	0.949999	2.01043	0.949999	4.02085	0.949999	13.3712	0.949999	13.349
0.959999	3.5616	0.959999	0.354153	0.959999	3.5014	0.959999	2.0316	0.959999	4.06318	0.959999	13.5119	0.959999	13.5178
0.969999	3.5987	0.969999	0.357842	0.969999	3.53788	0.969999	2.05276	0.969999	4.1055	0.969999	13.6527	0.969999	13.6865
0.979999	3.6358	0.979999	0.361531	0.979999	3.57435	0.979999	2.07392	0.979999	4.14783	0.979999	13.7934	0.979999	13.8549
0.989999	3.6729	0.989999	0.36522	0.989999	3.61082	0.989999	2.09508	0.989999	4.19015	0.989999	13.9342	0.989999	14.0229
0.999999	3.71	0.999999	0.368909	0.999999	3.6473	0.999999	2.11625	0.999999	4.23247	0.999999	14.0749	0.999999	14.1902
1.01	3.7471	1.01	0.372599	1.01	3.68377	1.01	2.13741	1.01	4.2748	1.01	14.2157	1.01	14.3567
1.02	3.7842	1.02	0.376288	1.02	3.72024	1.02	2.15857	1.02	4.31712	1.02	14.3564	1.02	14.5222
1.03	3.8213	1.03	0.379977	1.03	3.75671	1.03	2.17973	1.03	4.35945	1.03	14.4972	1.03	14.6865
1.04	3.8584	1.04	0.383666	1.04	3.79319	1.04	2.2009	1.04	4.40177	1.04	14.6379	1.04	14.8497
1.05	3.8955	1.05	0.387355	1.05	3.82966	1.05	2.22206	1.05	4.44409	1.05	14.7787	1.05	15.0114
1.06	3.9326	1.06	0.391044	1.06	3.86613	1.06	2.24322	1.06	4.48642	1.06	14.9194	1.06	15.1717
1.07	3.9697	1.07	0.394733	1.07	3.90261	1.07	2.26438	1.07	4.52874	1.07	15.0602	1.07	15.3304
1.08	4.0068	1.08	0.398422	1.08	3.93908	1.08	2.28555	1.08	4.57107	1.08	15.2009	1.08	15.4873
1.09	4.0439	1.09	0.402111	1.09	3.97555	1.09	2.30671	1.09	4.61339	1.09	15.3417	1.09	15.6425
1.1	4.081	1.1	0.4058	1.1	4.01203	1.1	2.32787	1.1	4.65571	1.1	15.4824	1.1	15.7959
1.11	4.1181	1.11	0.409489	1.11	4.0485	1.11	2.34903	1.11	4.69804	1.11	15.6232	1.11	15.9474
1.12	4.15519	1.12	0.413179	1.12	4.08497	1.12	2.37019	1.12	4.74036	1.12	15.7639	1.12	16.0969
1.13	4.19229	1.13	0.416868	1.13	4.12144	1.13	2.39136	1.13	4.78268	1.13	15.9047	1.13	16.2445
1.14	4.2294	1.14	0.420557	1.14	4.15792	1.14	2.41252	1.14	4.82501	1.14	16.0454	1.14	16.39
1.15	4.26649	1.15	0.424246	1.15	4.19439	1.15	2.43368	1.15	4.86733	1.15	16.1861	1.15	16.5336
1.16	4.30359	1.16	0.427935	1.16	4.23086	1.16	2.45485	1.16	4.90965	1.16	16.3269	1.16	16.6752
1.17	4.3407	1.17	0.431624	1.17	4.26734	1.17	2.47601	1.17	4.95198	1.17	16.4676	1.17	16.8147
1.18	4.37779	1.18	0.435313	1.18	4.30381	1.18	2.49717	1.18	4.9943	1.18	16.6084	1.18	16.9523
1.19	4.41489	1.19	0.439002	1.19	4.34028	1.19	2.51833	1.19	5.03662	1.19	16.7491	1.19	17.088
1.2	4.45199	1.2	0.442691	1.2	4.37676	1.2	2.53949	1.2	5.07895	1.2	16.8899	1.2	17.2217
1.21	4.48909	1.21	0.44638	1.21	4.41323	1.21	2.56066	1.21	5.12127	1.21	17.0306	1.21	17.3535
1.22	4.5262	1.22	0.450069	1.22	4.4497	1.22	2.58182	1.22	5.16359	1.22	17.1714	1.22	17.4835
1.23	4.56329	1.23	0.453758	1.23	4.48617	1.23	2.60298	1.23	5.20592	1.23	17.3121	1.23	17.6118
1.24	4.60039	1.24	0.457448	1.24	4.52265	1.24	2.62414	1.24	5.24824	1.24	17.4529	1.24	17.7384
1.25	4.63749	1.25	0.461137	1.25	4.55912	1.25	2.64531	1.25	5.29056	1.25	17.5936	1.25	17.8634
1.26	4.67459	1.26	0.464826	1.26	4.59559	1.26	2.66647	1.26	5.33289	1.26	17.7344	1.26	17.987
1.27	4.71169	1.27	0.468515	1.27	4.63206	1.27	2.68763	1.27	5.37521	1.27	17.8751	1.27	18.109
1.28	4.74879	1.28	0.472204	1.28	4.66854	1.28	2.70879	1.28	5.41753	1.28	18.0159	1.28	18.2298
1.29	4.78589	1.29	0.475893	1.29	4.70501	1.29	2.72995	1.29	5.45985	1.29	18.1566	1.29	18.3493
1.3	4.82299	1.3	0.479582	1.3	4.74148	1.3	2.75112	1.3	5.50218	1.3	18.2974	1.3	18.4678
1.31	4.86009	1.31	0.483271	1.31	4.77796	1.31	2.77228	1.31	5.5445	1.31	18.4381	1.31	18.5852
1.32	4.89719	1.32	0.48696	1.32	4.81443	1.32	2.79344	1.32	5.58682	1.32	18.5788	1.32	18.7018
1.33	4.93429	1.33	0.490649	1.33	4.8509	1.33	2.8146	1.33	5.62915	1.33	18.7196	1.33	18.8177
1.34	4.97139	1.34	0.494338	1.34	4.88738	1.34	2.83577	1.34	5.67147	1.34	18.8603	1.34	18.9329
1.35	5.00849	1.35	0.498027	1.35	4.92385	1.35	2.85693	1.35	5.71379	1.35	19.0011	1.35	19.0476
1.36	5.04559	1.36	0.501717	1.36	4.96032	1.36	2.87809	1.36	5.75611	1.36	19.1418	1.36	19.162
1.37	5.08269	1.37	0.505406	1.37	4.99679	1.37	2.89925	1.37	5.79843	1.37	19.2826	1.37	19.2762
1.38	5.11979	1.38	0.509095	1.38	5.03327	1.38	2.92042	1.38	5.84075	1.38	19.4233	1.38	19.3903
1.39	5.15689	1.39	0.512784	1.39	5.06974	1.39	2.94158	1.39	5.88308	1.39	19.5641	1.39	19.5045
1.4	5.19399	1.4	0.516473	1.4	5.10621	1.4	2.96274	1.4	5.9254	1.4	19.7048	1.4	19.6189
1.41	5.23109	1.41	0.520162	1.41	5.14269	1.41	2.9839	1.41	5.96772	1.41	19.8456	1.41	19.7337
1.42	5.26819	1.42	0.523851	1.42	5.17916	1.42	3.00507	1.42	6.01004	1.42	19.9863	1.42	19.8489
1.43	5.30529	1.43	0.52754	1.43	5.21563	1.43	3.02623	1.43	6.05236	1.43	20.1271	1.43	19.9648
1.44	5.34239	1.44	0.531229	1.44	5.25211	1.44	3.04739	1.44	6.09469	1.44	20.2678	1.44	20.0815
1.45	5.37949	1.45	0.534918	1.45	5.28858	1.45	3.06855	1.45	6.13701	1.45	20.4085	1.45	20.1992
1.46	5.41659	1.46	0.538607	1.46	5.32505	1.46	3.08971	1.46	6.17933	1.46	20.5493	1.46	20.3179
1.47	5.45369	1.47	0.542296	1.47	5.36152	1.47	3.11088	1.47	6.22165	1.47	20.69	1.47	20.4378
1.48	5.49079	1.48	0.545985	1.48	5.398	1.48	3.13204	1.48	6.26397	1.48	20.8308	1.48	20.559
1.49	5.52789	1.49	0.549675	1.49	5.43447	1.49	3.1532	1.49	6.30629	1.49	20.9715	1.49	20.6817
1.5	5.56499	1.5	0.553364	1.5	5.47094	1.5	3.17436	1.5	6.34861	1.5	21.1123	1.5	20.8059
1.51	5.60209	1.51	0.557053	1.51	5.50741	1.51	3.19553	1.51	6.39093	1.51	21.253	1.51	20.9319
1.52	5.63919	1.52	0.560742	1.52	5.54389	1.52	3.21669	1.52	6.43325	1.52	21.3938	1.52	21.0596
1.53	5.67629	1.53	0.564431	1.53	5.58036	1.53	3.23785	1.53	6.47557	1.53	21.5345	1.53	21.1893
1.54	5.71339	1.54	0.56812	1.54	5.61683	1.54	3.25901	1.54	6.51789	1.54	21.6753	1.54	21.3209
1.55	5.75049	1.55	0.571809	1.55	5.65331	1.55	3.28018	1.55	6.56021	1.55	21.816	1.55	21.4545
1.56	5.78759	1.56	0.575498	1.56	5.68978	1.56	3.30134	1.56	6.60253	1.56	21.9567	1.56	21.5903
1.57	5.82469	1.57	0.579187	1.57	5.72625	1.57	3.3225	1.57	6.64485	1.57	22.0975	1.57	21.7283
1.58	5.86179	1.58	0.582876	1.58	5.76272	1.58	3.34366	1.58	6.68717	1.58	22.2382	1.58	21.8685
1.59	5.89889	1.59	0.586565	1.59	5.7992	1.59	3.36483	1.59	6.72949	1.59	22.379	1.59	22.011
1.6	5.93599	1.6	0.590254	1.6	5.83567	1.6	3.38599	1.6	6.77181	1.6	22.5197	1.6	22.1557
1.61	5.97309	1.61	0.593943	1.61	5.87214	1.61	3.40715	1.61	6.81412	1.61	22.6605	1.61	22.3027
1.62	6.01019	1.62	0.597633	1.62	5.90862	1.62	3.42831	1.62	6.85644	1.62	22.8012	1.62	22.452
1.63	6.04729	1.63	0.601322	1.63	5.94509	1.63	3.44947	1.63	6.89876	1.63	22.9419	1.63	22.6035
1.64	6.08439	1.64	0.605011	1.64	5.98156	1.64	3.47064	1.64	6.94108	1.64	23.0827	1.64	22.7572
1.65	6.12149	1.65	0.6087	1.65	6.01804	1.65	3.4918	1.65	6.9834	1.65	23.2234	1.65	22.9129
1.66	6.15859	1.66	0.612389	1.66	6.05451	1.66	3.51296	1.66	7.02571	1.66	23.3642	1.66	23.0708
1.67	6.19569	1.67	0.616078	1.67	6.09098	1.67	3.53412	1.67	7.06803	1.67	23.5049	1.67	23.2305
1.68	6.23279	1.68	0.619767	1.68	6.12745	1.68	3.55529	1.68	7.11035	1.68	23.6456	1.68	23.3922
1.69	6.26989	1.69	0.623456	1.69	6.16393	1.69	3.57645	1.69	7.15267	1.69	23.7864	1.69	23.5555
1.7	6.30699	1.7	0.627145	1.7	6.2004	1.7	3.59761	1.7	7.19498	1.7	23.9271	1.7	23.7205
1.71	6.34409	1.71	0.630834	1.71	6.23687	1.71	3.61877	1.71	7.2373	1.71	24.0679	1.71	23.8868
1.72	6.38119	1.72	0.634523	1.72	6.27335	1.72	3.63993	1.72	7.27962	1.72	24.2086	1.72	24.0544
1.73	6.41829	1.73	0.638212	1.73	6.30982	1.73	3.6611	1.73	7.32193	1.73	24.3493	1.73	24.2231
1.74	6.45539	1.74	0.641901	1.74	6.34629	1.74	3.68226	1.74	7.36425	1.74	24.4901	1.74	24.3927
1.75	6.49249	1.75	0.64559	1.75	6.38276	1.75	3.70342	1.75	7.40656	1.75	24.6308	1.75	24.5631
1.76	6.52959	1.76	0.64928	1.76	6.41924	1.76	3.72458	1.76	7.44888	1.76	24.7716	1.76	24.7339
1.77	6.56669	1.77	0.652969	1.77	6.45571	1.77	3.74574	1.77	7.49119	1.77	24.9123	1.77	24.905
1.78	6.60379	1.78	0.656658	1.78	6.49218	1.78	3.76691	1.78	7.53351	1.78	25.053	1.78	25.0762
1.79	6.64089	1.79	0.660347	1.79	6.52866	1.79	3.78807	1.79	7.57582	1.79	25.1938	1.79	25.2473
1.8	6.67799	1.8	0.664036	1.8	6.56513	1.8	3.80923	1.8	7.61813	1.8	25.3345	1.8	25.4181
1.81	6.71509	1.81	0.667725	1.81	6.6016	1.81	3.83039	1.81	7.66045	1.81	25.4753	1.81	25.5883
1.82	6.75219	1.82	0.671414	1.82	6.63807	1.82	3.85156	1.82	7.70276	1.82	25.616	1.82	25.7578
1.83	6.78929	1.83	0.675103	1.83	6.67455	1.83	3.87272	1.83	7.74507	1.83	25.7567	1.83	25.9263
1.84	6.82639	1.84	0.678792	1.84	6.71102	1.84	3.89388	1.84	7.78739	1.84	25.8975	1.84	26.0937
1.85	6.86349	1.85	0.682481	1.85	6.74749	1.85	3.91504	1.85	7.8297	1.85	26.0382	1.85	26.2598
1.86	6.90059	1.86	0.68617	1.86	6.78397	1.86	3.93621	1.86	7.87201	1.86	26.1789	1.86	26.4244
1.87	6.93769	1.87	0.689859	1.87	6.82044	1.87	3.95737	1.87	7.91432	1.87	26.3197	1.87	26.5873
1.88	6.97479	1.88	0.693548	1.88	6.85691	1.88	3.97853	1.88	7.95663	1.88	26.4604	1.88	26.7484
1.89	7.01189	1.89	0.697237	1.89	6.89338	1.89	3.99969	1.89	7.99894	1.89	26.6011	1.89	26.9076
1.9	7.04899	1.9	0.700926	1.9	6.92986	1.9	4.02085	1.9	8.04125	1.9	26.7419	1.9	27.0648
1.91	7.08609	1.91	0.704615	1.91	6.96633	1.91	4.04202	1.91	8.08356	1.91	26.8826	1.91	27.2197
1.92	7.12319	1.92	0.708305	1.92	7.0028	1.92	4.06318	1.92	8.12587	1.92	27.0233	1.92	27.3724
1.93	7.16029	1.93	0.711994	1.93	7.03928	1.93	4.08434	1.93	8.16818	1.93	27.1641	1.93	27.5228
1.94	7.19739	1.94	0.715683	1.94	7.07575	1.94	4.1055	1.94	8.21049	1.94	27.3048	1.94	27.6709
1.95	7.23449	1.95	0.719372	1.95	7.11222	1.95	4.12666	1.95	8.25279	1.95	27.4455	1.95	27.8165
1.96	7.27158	1.96	0.723061	1.96	7.1487	1.96	4.14783	1.96	8.2951	1.96	27.5863	1.96	27.9597
1.97	7.30868	1.97	0.72675	1.97	7.18517	1.97	4.16899	1.97	8.33741	1.97	27.727	1.97	28.1004
1.98	7.34579	1.98	0.730439	1.98	7.22164	1.98	4.19015	1.98	8.37971	1.98	27.8677	1.98	28.2388
1.99	7.38288	1.99	0.734128	1.99	7.25811	1.99	4.21131	1.99	8.42202	1.99	28.0085	1.99	28.3747
2	7.41998	2	0.737817	2	7.29459	2	4.23247	2	8.46432	2	28.1492	2	28.5083
2.01	7.45709	2.01	0.741506	2.01	7.33106	2.01	4.25364	2.01	8.50662	2.01	28.2899	2.01	28.6396
2.02	7.49418	2.02	0.745195	2.02	7.36753	2.02	4.2748	2.02	8.54893	2.02	28.4306	2.02	28.7687
2.03	7.53128	2.03	0.748884	2.03	7.404	2.03	4.29596	2.03	8.59123	2.03	28.5714	2.03	28.8957
2.04	7.56839	2.04	0.752573	2.04	7.44048	2.04	4.31712	2.04	8.63353	2.04	28.7121	2.04	29.0206
2.05	7.60548	2.05	0.756262	2.05	7.47695	2.05	4.33828	2.05	8.67583	2.05	28.8528	2.05	29.1436
2.06	7.64258	2.06	0.759951	2.06	7.51342	2.06	4.35945	2.06	8.71813	2.06	28.9935	2.06	29.2648
2.07	7.67968	2.07	0.76364	2.07	7.5499	2.07	4.38061	2.07	8.76043	2.07	29.1343	2.07	29.3843
2.08	7.71678	2.08	0.767329	2.08	7.58637	2.08	4.40177	2.08	8.80273	2.08	29.275	2.08	29.5022
2.09	7.75388	2.09	0.771018	2.09	7.62284	2.09	4.42293	2.09	8.84503	2.09	29.4157	2.09	29.6188
2.1	7.79098	2.1	0.774708	2.1	7.65932	2.1	4.44409	2.1	8.88733	2.1	29.5564	2.1	29.7341
2.11	7.82808	2.11	0.778397	2.11	7.69579	2.11	4.46526	2.11	8.92962	2.11	29.6971	2.11	29.8484
2.12	7.86518	2.12	0.782086	2.12	7.73226	2.12	4.48642	2.12	8.97192	2.12	29.8379	2.12	29.9617
2.13	7.90228	2.13	0.785775	2.13	7.76873	2.13	4.50758	2.13	9.01421	2.13	29.9786	2.13	30.0743
2.14	7.93938	2.14	0.789464	2.14	7.80521	2.14	4.52874	2.14	9.05651	2.14	30.1193	2.14	30.1862
2.15	7.97648	2.15	0.793153	2.15	7.84168	2.15	4.5499	2.15	9.0988	2.15	30.26	2.15	30.2978
2.16	8.01358	2.16	0.796842	2.16	7.87815	2.16	4.57107	2.16	9.14109	2.16	30.4007	2.16	30.4092
2.17	8.05068	2.17	0.800531	2.17	7.91463	2.17	4.59223	2.17	9.18338	2.17	30.5414	2.17	30.5204
2.18	8.08778	2.18	0.80422	2.18	7.9511	2.18	4.61339	2.18	9.22567	2.18	30.6822	2.18	30.6319
2.19	8.12488	2.19	0.807909	2.19	7.98757	2.19	4.63455	2.19	9.26796	2.19	30.8229	2.19	30.7436
2.2	8.16198	2.2	0.811598	2.2	8.02404	2.2	4.65571	2.2	9.31025	2.2	30.9636	2.2	30.8558
2.21	8.19908	2.21	0.815287	2.21	8.06052	2.21	4.67688	2.21	9.35253	2.21	31.1043	2.21	30.9686
2.22	8.23618	2.22	0.818976	2.22	8.09699	2.22	4.69804	2.22	9.39482	2.22	31.245	2.22	31.0823
2.23	8.27328	2.23	0.822665	2.23	8.13346	2.23	4.7192	2.23	9.4371	2.23	31.3857	2.23	31.1969
2.24	8.31038	2.24	0.826354	2.24	8.16993	2.24	4.74036	2.24	9.47938	2.24	31.5264	2.24	31.3127
2.25	8.34748	2.25	0.830043	2.25	8.20641	2.25	4.76152	2.25	9.52167	2.25	31.6671	2.25	31.4297
2.26	8.38458	2.26	0.833732	2.26	8.24288	2.26	4.78268	2.26	9.56395	2.26	31.8078	2.26	31.5483
2.27	8.42168	2.27	0.837421	2.27	8.27935	2.27	4.80385	2.27	9.60622	2.27	31.9485	2.27	31.6684
2.28	8.45878	2.28	0.84111	2.28	8.31583	2.28	4.82501	2.28	9.6485	2.28	32.0892	2.28	31.7902
2.29	8.49588	2.29	0.844799	2.29	8.3523	2.29	4.84617	2.29	9.69078	2.29	32.2299	2.29	31.9139
2.3	8.53298	2.3	0.848488	2.3	8.38877	2.3	4.86733	2.3	9.73305	2.3	32.3706	2.3	32.0395
2.31	8.57008	2.31	0.852177	2.31	8.42524	2.31	4.88849	2.31	9.77532	2.31	32.5113	2.31	32.1672
2.32	8.60718	2.32	0.855866	2.32	8.46172	2.32	4.90966	2.32	9.8176	2.32	32.652	2.32	32.2971
2.33	8.64428	2.33	0.859555	2.33	8.49819	2.33	4.93082	2.33	9.85987	2.33	32.7927	2.33	32.4291
2.34	8.68138	2.34	0.863244	2.34	8.53466	2.34	4.95198	2.34	9.90213	2.34	32.9334	2.34	32.5635
2.35	8.71848	2.35	0.866933	2.35	8.57114	2.35	4.97314	2.35	9.9444	2.35	33.0741	2.35	32.7003
2.36	8.75558	2.36	0.870622	2.36	8.60761	2.36	4.9943	2.36	9.98666	2.36	33.2148	2.36	32.8394
2.37	8.79268	2.37	0.874312	2.37	8.64408	2.37	5.01546	2.37	10.0289	2.37	33.3555	2.37	32.9809
2.38	8.82978	2.38	0.878	2.38	8.68055	2.38	5.03663	2.38	10.0712	2.38	33.4961	2.38	33.1249
2.39	8.86688	2.39	0.881689	2.39	8.71703	2.39	5.05779	2.39	10.1134	2.39	33.6368	2.39	33.2713
2.4	8.90398	2.4	0.885378	2.4	8.7535	2.4	5.07895	2.4	10.1557	2.4	33.7775	2.4	33.42
2.41	8.94108	2.41	0.889068	2.41	8.78997	2.41	5.10011	2.41	10.198	2.41	33.9182	2.41	33.5711
2.42	8.97818	2.42	0.892757	2.42	8.82645	2.42	5.12127	2.42	10.2402	2.42	34.0589	2.42	33.7245
2.43	9.01528	2.43	0.896446	2.43	8.86292	2.43	5.14243	2.43	10.2825	2.43	34.1995	2.43	33.8801
2.44	9.05238	2.44	0.900135	2.44	8.89939	2.44	5.1636	2.44	10.3247	2.44	34.3402	2.44	34.0378
2.45	9.08948	2.45	0.903824	2.45	8.93586	2.45	5.18476	2.45	10.367	2.45	34.4809	2.45	34.1975
2.46	9.12658	2.46	0.907513	2.46	8.97234	2.46	5.20592	2.46	10.4092	2.46	34.6215	2.46	34.3592
2.47	9.16367	2.47	0.911202	2.47	9.00881	2.47	5.22708	2.47	10.4514	2.47	34.7622	2.47	34.5226
2.48	9.20078	2.48	0.914891	2.48	9.04528	2.48	5.24824	2.48	10.4937	2.48	34.9029	2.48	34.6876
2.49	9.23788	2.49	0.91858	2.49	9.08175	2.49	5.2694	2.49	10.5359	2.49	35.0435	2.49	34.8541
2.5	9.27497	2.5	0.922269	2.5	9.11823	2.5	5.29057	2.5	10.5782	2.5	35.1842	2.5	35.0219
2.51	9.31207	2.51	0.925958	2.51	9.1547	2.51	5.31173	2.51	10.6204	2.51	35.3248	2.51	35.1907
2.52	9.34917	2.52	0.929647	2.52	9.19117	2.52	5.33289	2.52	10.6626	2.52	35.4655	2.52	35.3605
2.53	9.38627	2.53	0.933336	2.53	9.22765	2.53	5.35405	2.53	10.7048	2.53	35.6061	2.53	35.531
2.54	9.42337	2.54	0.937025	2.54	9.26412	2.54	5.37521	2.54	10.7471	2.54	35.7468	2.54	35.702
2.55	9.46047	2.55	0.940714	2.55	9.30059	2.55	5.39637	2.55	10.7893	2.55	35.8874	2.55	35.8732
2.56	9.49757	2.56	0.944403	2.56	9.33707	2.56	5.41753	2.56	10.8315	2.56	36.0281	2.56	36.0446
2.57	9.53467	2.57	0.948092	2.57	9.37354	2.57	5.4387	2.57	10.8737	2.57	36.1687	2.57	36.2159
2.58	9.57177	2.58	0.951781	2.58	9.41001	2.58	5.45986	2.58	10.9159	2.58	36.3093	2.58	36.3868
2.59	9.60887	2.59	0.95547	2.59	9.44648	2.59	5.48102	2.59	10.9581	2.59	36.45	2.59	36.5572
2.6	9.64597	2.6	0.959159	2.6	9.48296	2.6	5.50218	2.6	11.0003	2.6	36.5906	2.6	36.7268
2.61	9.68307	2.61	0.962848	2.61	9.51943	2.61	5.52334	2.61	11.0425	2.61	36.7312	2.61	36.8955
2.62	9.72017	2.62	0.966537	2.62	9.5559	2.62	5.5445	2.62	11.0847	2.62	36.8718	2.62	37.0631
2.63	9.75727	2.63	0.970226	2.63	9.59237	2.63	5.56566	2.63	11.1269	2.63	37.0124	2.63	37.2294
2.64	9.79437	2.64	0.973915	2.64	9.62885	2.64	5.58683	2.64	11.1691	2.64	37.1531	2.64	37.3943
2.65	9.83147	2.65	0.977604	2.65	9.66532	2.65	5.60799	2.65	11.2113	2.65	37.2937	2.65	37.5575
2.66	9.86857	2.66	0.981293	2.66	9.70179	2.66	5.62915	2.66	11.2535	2.66	37.4343	2.66	37.7189
2.67	9.90567	2.67	0.984982	2.67	9.73826	2.67	5.65031	2.67	11.2956	2.67	37.5749	2.67	37.8785
2.68	9.94277	2.68	0.988671	2.68	9.77474	2.68	5.67147	2.68	11.3378	2.68	37.7154	2.68	38.0361
2.69	9.97987	2.69	0.99236	2.69	9.81121	2.69	5.69263	2.69	11.38	2.69	37.856	2.69	38.1915
2.7	10.017	2.7	0.996049	2.7	9.84768	2.7	5.71379	2.7	11.4221	2.7	37.9966	2.7	38.3448
2.71	10.0541	2.71	0.999738	2.71	9.88415	2.71	5.73495	2.71	11.4643	2.71	38.1372	2.71	38.4959
2.72	10.0912	2.72	1.00343	2.72	9.92063	2.72	5.75612	2.72	11.5064	2.72	38.2778	2.72	38.6446
2.73	10.1283	2.73	1.00711	2.73	9.9571	2.73	5.77728	2.73	11.5486	2.73	38.4183	2.73	38.791
2.74	10.1654	2.74	1.0108	2.74	9.99357	2.74	5.79844	2.74	11.5907	2.74	38.5589	2.74	38.9351
2.75	10.2025	2.75	1.01449	2.75	10.03	2.75	5.8196	2.75	11.6329	2.75	38.6995	2.75	39.0768
2.76	10.2396	2.76	1.01818	2.76	10.0665	2.76	5.84076	2.76	11.675	2.76	38.84	2.76	39.2161
2.77	10.2767	2.77	1.02187	2.77	10.103	2.77	5.86192	2.77	11.7171	2.77	38.9806	2.77	39.3532
2.78	10.3138	2.78	1.02556	2.78	10.1395	2.78	5.88308	2.78	11.7592	2.78	39.1211	2.78	39.4879
2.79	10.3509	2.79	1.02925	2.79	10.1759	2.79	5.90424	2.79	11.8013	2.79	39.2616	2.79	39.6205
2.8	10.388	2.8	1.03294	2.8	10.2124	2.8	5.9254	2.8	11.8434	2.8	39.4022	2.8	39.7508
2.81	10.4251	2.81	1.03663	2.81	10.2489	2.81	5.94656	2.81	11.8855	2.81	39.5427	2.81	39.8791
2.82	10.4622	2.82	1.04032	2.82	10.2854	2.82	5.96773	2.82	11.9276	2.82	39.6832	2.82	40.0054
2.83	10.4993	2.83	1.04401	2.83	10.3218	2.83	5.98889	2.83	11.9697	2.83	39.8237	2.83	40.1298
2.84	10.5364	2.84	1.04769	2.84	10.3583	2.84	6.01005	2.84	12.0118	2.84	39.9642	2.84	40.2524
2.85	10.5735	2.85	1.05138	2.85	10.3948	2.85	6.03121	2.85	12.0539	2.85	40.1047	2.85	40.3733
2.86	10.6106	2.86	1.05507	2.86	10.4312	2.86	6.05237	2.86	12.0959	2.86	40.2452	2.86	40.4927
2.87	10.6477	2.87	1.05876	2.87	10.4677	2.87	6.07353	2.87	12.138	2.87	40.3857	2.87	40.6107
2.88	10.6848	2.88	1.06245	2.88	10.5042	2.88	6.09469	2.88	12.18	2.88	40.5261	2.88	40.7273
2.89	10.7219	2.89	1.06614	2.89	10.5407	2.89	6.11585	2.89	12.2221	2.89	40.6666	2.89	40.8429
2.9	10.759	2.9	1.06983	2.9	10.5771	2.9	6.13701	2.9	12.2641	2.9	40.807	2.9	40.9575
2.91	10.7961	2.91	1.07352	2.91	10.6136	2.91	6.15817	2.91	12.3061	2.91	40.9475	2.91	41.0712
2.92	10.8332	2.92	1.07721	2.92	10.6501	2.92	6.17933	2.92	12.3481	2.92	41.0879	2.92	41.1843
2.93	10.8703	2.93	1.08089	2.93	10.6866	2.93	6.20049	2.93	12.3902	2.93	41.2284	2.93	41.2969
2.94	10.9074	2.94	1.08458	2.94	10.723	2.94	6.22165	2.94	12.4321	2.94	41.3688	2.94	41.409
2.95	10.9445	2.95	1.08827	2.95	10.7595	2.95	6.24282	2.95	12.4741	2.95	41.5092	2.95	41.521
2.96	10.9816	2.96	1.09196	2.96	10.796	2.96	6.26398	2.96	12.5161	2.96	41.6496	2.96	41.6329
2.97	11.0187	2.97	1.09565	2.97	10.8324	2.97	6.28514	2.97	12.5581	2.97	41.79	2.97	41.745
2.98	11.0558	2.98	1.09934	2.98	10.8689	2.98	6.3063	2.98	12.6	2.98	41.9303	2.98	41.8573
2.99	11.0929	2.99	1.10303	2.99	10.9054	2.99	6.32746	2.99	12.642	2.99	42.0707	2.99	41.97
3	11.13	3	1.10672	3	10.9419	3	6.34862	3	12.6839	3	42.2111	3	42.0833
3.01	11.1671	3.01	1.11041	3.01	10.9783	3.01	6.36978	3.01	12.7258	3.01	42.3514	3.01	42.1973
3.02	11.2042	3.02	1.1141	3.02	11.0148	3.02	6.39094	3.02	12.7677	3.02	42.4917	3.02	42.3122
3.03	11.2413	3.03	1.11778	3.03	11.0513	3.03	6.4121	3.03	12.8096	3.03	42.6321	3.03	42.4281
3.04	11.2784	3.04	1.12147	3.04	11.0878	3.04	6.43326	3.04	12.8515	3.04	42.7724	3.04	42.5451
3.05	11.3155	3.05	1.12516	3.05	11.1242	3.05	6.45442	3.05	12.8934	3.05	42.9127	3.05	42.6635
3.06	11.3526	3.06	1.12885	3.06	11.1607	3.06	6.47558	3.06	12.9353	3.06	43.0529	3.06	42.7832
3.07	11.3897	3.07	1.13254	3.07	11.1972	3.07	6.49674	3.07	12.9771	3.07	43.1932	3.07	42.9044
3.08	11.4268	3.08	1.13623	3.08	11.2336	3.08	6.5179	3.08	13.0189	3.08	43.3335	3.08	43.0273
3.09	11.4639	3.09	1.13992	3.09	11.2701	3.09	6.53906	3.09	13.0607	3.09	43.4737	3.09	43.1518
3.1	11.501	3.1	1.14361	3.1	11.3066	3.1	6.56022	3.1	13.1025	3.1	43.6139	3.1	43.2782
3.11	11.5381	3.11	1.14729	3.11	11.3431	3.11	6.58138	3.11	13.1443	3.11	43.7541	3.11	43.4064
3.12	11.5752	3.12	1.15098	3.12	11.3795	3.12	6.60254	3.12	13.1861	3.12	43.8943	3.12	43.5367
3.13	11.6123	3.13	1.15467	3.13	11.416	3.13	6.6237	3.13	13.2279	3.13	44.0345	3.13	43.6689
3.14	11.6494	3.14	1.15836	3.14	11.4525	3.14	6.64486	3.14	13.2696	3.14	44.1746	3.14	43.8033
3.15	11.6865	3.15	1.16205	3.15	11.489	3.15	6.66602	3.15	13.3113	3.15	44.3148	3.15	43.9398
3.16	11.7236	3.16	1.16574	3.16	11.5254	3.16	6.68718	3.16	13.353	3.16	44.4549	3.16	44.0783
3.17	11.7607	3.17	1.16943	3.17	11.5619	3.17	6.70834	3.17	13.3947	3.17	44.595	3.17	44.2191
3.18	11.7978	3.18	1.17312	3.18	11.5984	3.18	6.7295	3.18	13.4364	3.18	44.7351	3.18	44.362
3.19	11.8348	3.19	1.17681	3.19	11.6348	3.19	6.75066	3.19	13.478	3.19	44.8752	3.19	44.507
3.2	11.8719	3.2	1.1805	3.2	11.6713	3.2	6.77182	3.2	13.5196	3.2	45.0152	3.2	44.6543
3.21	11.909	3.21	1.18418	3.21	11.7078	3.21	6.79298	3.21	13.5613	3.21	45.1553	3.21	44.8036
3.22	11.9461	3.22	1.18787	3.22	11.7443	3.22	6.81414	3.22	13.6028	3.22	45.2953	3.22	44.9549
3.23	11.9832	3.23	1.19156	3.23	11.7807	3.23	6.8353	3.23	13.6444	3.23	45.4352	3.23	45.1082
3.24	12.0203	3.24	1.19525	3.24	11.8172	3.24	6.85646	3.24	13.6859	3.24	45.5752	3.24	45.2635
3.25	12.0574	3.25	1.19894	3.25	11.8537	3.25	6.87761	3.25	13.7275	3.25	45.7151	3.25	45.4206
3.26	12.0945	3.26	1.20263	3.26	11.8902	3.26	6.89877	3.26	13.769	3.26	45.8551	3.26	45.5794
3.27	12.1316	3.27	1.20632	3.27	11.9266	3.27	6.91993	3.27	13.8104	3.27	45.995	3.27	45.7398
3.28	12.1687	3.28	1.21001	3.28	11.9631	3.28	6.94109	3.28	13.8519	3.28	46.1348	3.28	45.9017
3.29	12.2058	3.29	1.21369	3.29	11.9996	3.29	6.96225	3.29	13.8933	3.29	46.2747	3.29	46.065
3.3	12.2429	3.3	1.21738	3.3	12.036	3.3	6.98341	3.3	13.9347	3.3	46.4145	3.3	46.2295
3.31	12.28	3.31	1.22107	3.31	12.0725	3.31	7.00457	3.31	13.9761	3.31	46.5543	3.31	46.3952
3.32	12.3171	3.32	1.22476	3.32	12.109	3.32	7.02573	3.32	14.0174	3.32	46.694	3.32	46.5617
3.33	12.3542	3.33	1.22845	3.33	12.1455	3.33	7.04689	3.33	14.0587	3.33	46.8338	3.33	46.7291
3.34	12.3913	3.34	1.23214	3.34	12.1819	3.34	7.06805	3.34	14.1	3.34	46.9735	3.34	46.897
3.35	12.4284	3.35	1.23583	3.35	12.2184	3.35	7.08921	3.35	14.1413	3.35	47.1131	3.35	47.0654
3.36	12.4655	3.36	1.23952	3.36	12.2549	3.36	7.11037	3.36	14.1825	3.36	47.2528	3.36	47.234
3.37	12.5026	3.37	1.2432	3.37	12.2914	3.37	7.13153	3.37	14.2237	3.37	47.3924	3.37	47.4027
3.38	12.5397	3.38	1.24689	3.38	12.3278	3.38	7.15268	3.38	14.2648	3.38	47.532	3.38	47.5714
3.39	12.5768	3.39	1.25058	3.39	12.3643	3.39	7.17384	3.39	14.306	3.39	47.6715	3.39	47.7397
3.4	12.6139	3.4	1.25427	3.4	12.4008	3.4	7.195	3.4	14.347	3.4	47.811	3.4	47.9076
3.41	12.651	3.41	1.25796	3.41	12.4372	3.41	7.21616	3.41	14.3881	3.41	47.9505	3.41	48.0749
3.42	12.6881	3.42	1.26165	3.42	12.4737	3.42	7.23732	3.42	14.4291	3.42	48.0899	3.42	48.2414
3.43	12.7252	3.43	1.26534	3.43	12.5102	3.43	7.25848	3.43	14.4701	3.43	48.2293	3.43	48.407
3.44	12.7623	3.44	1.26903	3.44	12.5467	3.44	7.27964	3.44	14.511	3.44	48.3687	3.44	48.5714
3.45	12.7994	3.45	1.27272	3.45	12.5831	3.45	7.30079	3.45	14.5519	3.45	48.508	3.45	48.7346
3.46	12.8365	3.46	1.27641	3.46	12.6196	3.46	7.32195	3.46	14.5928	3.46	48.6473	3.46	48.8965
3.47	12.8736	3.47	1.28009	3.47	12.6561	3.47	7.34311	3.47	14.6336	3.47	48.7865	3.47	49.0568
3.48	12.9107	3.48	1.28378	3.48	12.6925	3.48	7.36427	3.48	14.6744	3.48	48.9257	3.48	49.2154
3.49	12.9478	3.49	1.28747	3.49	12.729	3.49	7.38543	3.49	14.7151	3.49	49.0648	3.49	49.3723
3.5	12.9849	3.5	1.29116	3.5	12.7655	3.5	7.40658	3.5	14.7558	3.5	49.2039	3.5	49.5274
3.51	13.022	3.51	1.29485	3.51	12.802	3.51	7.42774	3.51	14.7964	3.51	49.343	3.51	49.6805
3.52	13.0591	3.52	1.29854	3.52	12.8384	3.52	7.4489	3.52	14.837	3.52	49.482	3.52	49.8316
3.53	13.0962	3.53	1.30223	3.53	12.8749	3.53	7.47006	3.53	14.8775	3.53	49.6209	3.53	49.9806
3.54	13.1333	3.54	1.30591	3.54	12.9114	3.54	7.49122	3.54	14.918	3.54	49.7598	3.54	50.1276
3.55	13.1704	3.55	1.3096	3.55	12.9479	3.55	7.51237	3.55	14.9584	3.55	49.8987	3.55	50.2723
3.56	13.2075	3.56	1.31329	3.56	12.9843	3.56	7.53353	3.56	14.9988	3.56	50.0375	3.56	50.4149
3.57	13.2446	3.57	1.31698	3.57	13.0208	3.57	7.55469	3.57	15.0391	3.57	50.1762	3.57	50.5553
3.58	13.2817	3.58	1.32067	3.58	13.0573	3.58	7.57585	3.58	15.0794	3.58	50.3149	3.58	50.6934
3.59	13.3188	3.59	1.32436	3.59	13.0937	3.59	7.597	3.59	15.1196	3.59	50.4535	3.59	50.8294
3.6	13.3559	3.6	1.32805	3.6	13.1302	3.6	7.61816	3.6	15.1597	3.6	50.5921	3.6	50.9632
3.61	13.393	3.61	1.33174	3.61	13.1667	3.61	7.63932	3.61	15.1998	3.61	50.7305	3.61	51.0949
3.62	13.4301	3.62	1.33542	3.62	13.2032	3.62	7.66047	3.62	15.2398	3.62	50.869	3.62	51.2244
3.63	13.4672	3.63	1.33911	3.63	13.2396	3.63	7.68163	3.63	15.2797	3.63	51.0073	3.63	51.352
3.64	13.5043	3.64	1.3428	3.64	13.2761	3.64	7.70279	3.64	15.3196	3.64	51.1456	3.64	51.4776
3.65	13.5414	3.65	1.34649	3.65	13.3126	3.65	7.72395	3.65	15.3594	3.65	51.2838	3.65	51.6013
3.66	13.5785	3.66	1.35018	3.66	13.3491	3.66	7.7451	3.66	15.3991	3.66	51.422	3.66	51.7232
3.67	13.6156	3.67	1.35387	3.67	13.3855	3.67	7.76626	3.67	15.4388	3.67	51.5601	3.67	51.8434
3.68	13.6527	3.68	1.35756	3.68	13.422	3.68	7.78742	3.68	15.4784	3.68	51.6981	3.68	51.9619
3.69	13.6898	3.69	1.36125	3.69	13.4585	3.69	7.80857	3.69	15.5179	3.69	51.836	3.69	52.0789
3.7	13.7269	3.7	1.36493	3.7	13.4949	3.7	7.82973	3.7	15.5573	3.7	51.9738	3.7	52.1946
3.71	13.764	3.71	1.36862	3.71	13.5314	3.71	7.85089	3.71	15.5966	3.71	52.1116	3.71	52.309
3.72	13.8011	3.72	1.37231	3.72	13.5679	3.72	7.87204	3.72	15.6359	3.72	52.2492	3.72	52.4222
3.73	13.8382	3.73	1.376	3.73	13.6044	3.73	7.8932	3.73	15.675	3.73	52.3868	3.73	52.5344
3.74	13.8753	3.74	1.37969	3.74	13.6408	3.74	7.91435	3.74	15.7141	3.74	52.5243	3.74	52.6457
3.75	13.9124	3.75	1.38338	3.75	13.6773	3.75	7.93551	3.75	15.7531	3.75	52.6617	3.75	52.7562
3.76	13.9495	3.76	1.38707	3.76	13.7138	3.76	7.95667	3.76	15.792	3.76	52.799	3.76	52.8661
3.77	13.9866	3.77	1.39075	3.77	13.7502	3.77	7.97782	3.77	15.8307	3.77	52.9362	3.77	52.9756
3.78	14.0237	3.78	1.39444	3.78	13.7867	3.78	7.99898	3.78	15.8694	3.78	53.0733	3.78	53.0848
3.79	14.0608	3.79	1.39813	3.79	13.8232	3.79	8.02013	3.79	15.908	3.79	53.2103	3.79	53.1937
3.8	14.0979	3.8	1.40182	3.8	13.8597	3.8	8.04129	3.8	15.9465	3.8	53.3471	3.8	53.3026
3.81	14.135	3.81	1.40551	3.81	13.8961	3.81	8.06245	3.81	15.9848	3.81	53.4839	3.81	53.4117
3.82	14.1721	3.82	1.4092	3.82	13.9326	3.82	8.0836	3.82	16.023	3.82	53.6206	3.82	53.521
3.83	14.2092	3.83	1.41289	3.83	13.9691	3.83	8.10476	3.83	16.0612	3.83	53.7571	3.83	53.6307
3.84	14.2463	3.84	1.41657	3.84	14.0056	3.84	8.12591	3.84	16.0992	3.84	53.8935	3.84	53.7409
3.85	14.2834	3.85	1.42026	3.85	14.042	3.85	8.14706	3.85	16.137	3.85	54.0298	3.85	53.8518
3.86	14.3205	3.86	1.42395	3.86	14.0785	3.86	8.16822	3.86	16.1748	3.86	54.166	3.86	53.9635
3.87	14.3576	3.87	1.42764	3.87	14.115	3.87	8.18937	3.87	16.2124	3.87	54.302	3.87	54.0762
3.88	14.3947	3.88	1.43133	3.88	14.1514	3.88	8.21053	3.88	16.2499	3.88	54.4379	3.88	54.1899
3.89	14.4318	3.89	1.43502	3.89	14.1879	3.89	8.23168	3.89	16.2872	3.89	54.5737	3.89	54.3048
3.9	14.4689	3.9	1.43871	3.9	14.2244	3.9	8.25284	3.9	16.3245	3.9	54.7093	3.9	54.421
3.91	14.506	3.91	1.44239	3.91	14.2609	3.91	8.27399	3.91	16.3615	3.91	54.8448	3.91	54.5386
3.92	14.5431	3.92	1.44608	3.92	14.2973	3.92	8.29515	3.92	16.3984	3.92	54.9801	3.92	54.6578
3.93	14.5802	3.93	1.44977	3.93	14.3338	3.93	8.3163	3.93	16.4352	3.93	55.1152	3.93	54.7785
3.94	14.6173	3.94	1.45346	3.94	14.3703	3.94	8.33745	3.94	16.4718	3.94	55.2502	3.94	54.9009
3.95	14.6544	3.95	1.45715	3.95	14.4068	3.95	8.35861	3.95	16.5082	3.95	55.3851	3.95	55.0252
3.96	14.6915	3.96	1.46084	3.96	14.4432	3.96	8.37976	3.96	16.5444	3.96	55.5198	3.96	55.1512
3.97	14.7286	3.97	1.46453	3.97	14.4797	3.97	8.40091	3.97	16.5805	3.97	55.6543	3.97	55.2791
3.98	14.7657	3.98	1.46821	3.98	14.5162	3.98	8.42207	3.98	16.6164	3.98	55.7886	3.98	55.4089
3.99	14.8028	3.99	1.4719	3.99	14.5526	3.99	8.44322	3.99	16.6521	3.99	55.9227	3.99	55.5407
4	14.8399	4	1.47559	4	14.5891	4	8.46438	4	16.6877	4	56.0566	4	55.6745
4.01	14.877	4.01	1.47928	4.01	14.6256	4.01	8.48553	4.01	16.723	4.01	56.1904	4.01	55.8103
4.02	14.9141	4.02	1.48297	4.02	14.6621	4.02	8.50668	4.02	16.7582	4.02	56.324	4.02	55.9481
4.03	14.9512	4.03	1.48666	4.03	14.6985	4.03	8.52783	4.03	16.7931	4.03	56.4573	4.03	56.0878
4.04	14.9883	4.04	1.49035	4.04	14.735	4.04	8.54899	4.04	16.8278	4.04	56.5904	4.04	56.2294
4.05	15.0254	4.05	1.49403	4.05	14.7715	4.05	8.57014	4.05	16.8623	4.05	56.7234	4.05	56.373
4.06	15.0625	4.06	1.49772	4.06	14.808	4.06	8.59129	4.06	16.8966	4.06	56.856	4.06	56.5183
4.07	15.0996	4.07	1.50141	4.07	14.8444	4.07	8.61244	4.07	16.9306	4.07	56.9885	4.07	56.6654
4.08	15.1367	4.08	1.5051	4.08	14.8809	4.08	8.6336	4.08	16.9644	4.08	57.1207	4.08	56.8142
4.09	15.1738	4.09	1.50879	4.09	14.9174	4.09	8.65475	4.09	16.998	4.09	57.2527	4.09	56.9645
4.1	15.2109	4.1	1.51248	4.1	14.9538	4.1	8.6759	4.1	17.0313	4.1	57.3844	4.1	57.1164
4.11	15.248	4.11	1.51616	4.11	14.9903	4.11	8.69705	4.11	17.0644	4.11	57.5159	4.11	57.2695
4.12	15.2851	4.12	1.51985	4.12	15.0268	4.12	8.7182	4.12	17.0972	4.12	57.6471	4.12	57.4238
4.13	15.3222	4.13	1.52354	4.13	15.0633	4.13	8.73936	4.13	17.1297	4.13	57.7781	4.13	57.5792
4.14	15.3593	4.14	1.52723	4.14	15.0997	4.14	8.76051	4.14	17.162	4.14	57.9087	4.14	57.7355
4.15	15.3964	4.15	1.53092	4.15	15.1362	4.15	8.78166	4.15	17.1939	4.15	58.0391	4.15	57.8926
4.16	15.4335	4.16	1.53461	4.16	15.1727	4.16	8.80281	4.16	17.2256	4.16	58.1692	4.16	58.0502
4.17	15.4706	4.17	1.53829	4.17	15.2092	4.17	8.82396	4.17	17.2569	4.17	58.2989	4.17	58.2082
4.18	15.5077	4.18	1.54198	4.18	15.2456	4.18	8.84511	4.18	17.288	4.18	58.4284	4.18	58.3665
4.19	15.5448	4.19	1.54567	4.19	15.2821	4.19	8.86626	4.19	17.3187	4.19	58.5575	4.19	58.5247
4.2	15.5819	4.2	1.54936	4.2	15.3186	4.2	8.88741	4.2	17.3491	4.2	58.6863	4.2	58.6829
4.21	15.619	4.21	1.55305	4.21	15.355	4.21	8.90856	4.21	17.3792	4.21	58.8148	4.21	58.8407
4.22	15.6561	4.22	1.55674	4.22	15.3915	4.22	8.92971	4.22	17.4089	4.22	58.9429	4.22	58.9979
4.23	15.6932	4.23	1.56042	4.23	15.428	4.23	8.95086	4.23	17.4382	4.23	59.0707	4.23	59.1546
4.24	15.7303	4.24	1.56411	4.24	15.4645	4.24	8.97201	4.24	17.4672	4.24	59.1981	4.24	59.3102
4.25	15.7674	4.25	1.5678	4.25	15.5009	4.25	8.99316	4.25	17.4958	4.25	59.3251	4.25	59.4648
4.26	15.8045	4.26	1.57149	4.26	15.5374	4.26	9.01431	4.26	17.524	4.26	59.4517	4.26	59.6182
4.27	15.8416	4.27	1.57518	4.27	15.5739	4.27	9.03546	4.27	17.5518	4.27	59.5779	4.27	59.7702
4.28	15.8787	4.28	1.57887	4.28	15.6104	4.28	9.05661	4.28	17.5792	4.28	59.7037	4.28	59.9206
4.29	15.9158	4.29	1.58255	4.29	15.6468	4.29	9.07776	4.29	17.6061	4.29	59.829	4.29	60.0693
4.3	15.9529	4.3	1.58624	4.3	15.6833	4.3	9.09891	4.3	17.6326	4.3	59.954	4.3	60.2162
4.31	15.99	4.31	1.58993	4.31	15.7198	4.31	9.12005	4.31	17.6587	4.31	60.0785	4.31	60.3611
4.32	16.0271	4.32	1.59362	4.32	15.7563	4.32	9.1412	4.32	17.6843	4.32	60.2025	4.32	60.5039
4.33	16.0642	4.33	1.59731	4.33	15.7927	4.33	9.16235	4.33	17.7095	4.33	60.326	4.33	60.6444
4.34	16.1013	4.34	1.601	4.34	15.8292	4.34	9.1835	4.34	17.7341	4.34	60.4491	4.34	60.7827
4.35001	16.1384	4.35001	1.60468	4.35001	15.8657	4.35001	9.20464	4.35001	17.7582	4.35001	60.5716	4.35001	60.9186
4.36001	16.1755	4.36001	1.60837	4.36001	15.9021	4.36001	9.22579	4.36001	17.7819	4.36001	60.6936	4.36001	61.0521
4.37	16.2126	4.37	1.61206	4.37	15.9386	4.37	9.24694	4.37	17.805	4.37	60.8152	4.37	61.1829
4.38	16.2497	4.38	1.61575	4.38	15.9751	4.38	9.26808	4.38	17.8275	4.38	60.9361	4.38	61.3113
4.39001	16.2868	4.39001	1.61944	4.39001	16.0116	4.39001	9.28923	4.39001	17.8495	4.39001	61.0565	4.39001	61.437
4.40001	16.3239	4.40001	1.62312	4.40001	16.048	4.40001	9.31038	4.40001	17.8709	4.40001	61.1763	4.40001	61.5601
4.41001	16.361	4.41001	1.62681	4.41001	16.0845	4.41001	9.33152	4.41001	17.8917	4.41001	61.2955	4.41001	61.6806
4.42001	16.3981	4.42001	1.6305	4.42001	16.121	4.42001	9.35267	4.42001	17.9119	4.42001	61.4141	4.42001	61.7984
4.43001	16.4352	4.43001	1.63419	4.43001	16.1575	4.43001	9.37381	4.43001	17.9315	4.43001	61.5321	4.43001	61.9135
4.44001	16.4723	4.44001	1.63788	4.44001	16.1939	4.44001	9.39496	4.44001	17.9504	4.44001	61.6494	4.44001	62.026
4.45001	16.5094	4.45001	1.64156	4.45001	16.2304	4.45001	9.4161	4.45001	17.9687	4.45001	61.7661	4.45001	62.1359
4.46001	16.5465	4.46001	1.64525	4.46001	16.2669	4.46001	9.43725	4.46001	17.9862	4.46001	61.8821	4.46001	62.2433
4.47001	16.5836	4.47001	1.64894	4.47001	16.3033	4.47001	9.45839	4.47001	18.0031	4.47001	61.9974	4.47001	62.348
4.48001	16.6207	4.48001	1.65263	4.48001	16.3398	4.48001	9.47953	4.48001	18.0193	4.48001	62.1119	4.48001	62.4504
4.49001	16.6578	4.49001	1.65632	4.49001	16.3763	4.49001	9.50068	4.49001	18.0347	4.49001	62.2257	4.49001	62.5503
4.50001	16.6949	4.50001	1.66	4.50001	16.4128	4.50001	9.52182	4.50001	18.0493	4.50001	62.3388	4.50001	62.6478
4.51001	16.732	4.51001	1.66369	4.51001	16.4492	4.51001	9.54296	4.51001	18.0632	4.51001	62.451	4.51001	62.743
4.52001	16.7691	4.52001	1.66738	4.52001	16.4857	4.52001	9.56411	4.52001	18.0762	4.52001	62.5625	4.52001	62.836
4.53001	16.8062	4.53001	1.67107	4.53001	16.5222	4.53001	9.58525	4.53001	18.0884	4.53001	62.6731	4.53001	62.9269
4.54001	16.8433	4.54001	1.67476	4.54001	16.5587	4.54001	9.60639	4.54001	18.0998	4.54001	62.7829	4.54001	63.0157
4.55001	16.8804	4.55001	1.67844	4.55001	16.5951	4.55001	9.62753	4.55001	18.1103	4.55001	62.8918	4.55001	63.1026
4.56001	16.9175	4.56001	1.68213	4.56001	16.6316	4.56001	9.64868	4.56001	18.1199	4.56001	62.9997	4.56001	63.1875
4.57001	16.9546	4.57001	1.68582	4.57001	16.6681	4.57001	9.66982	4.57001	18.1285	4.57001	63.1068	4.57001	63.2707
4.58001	16.9917	4.58001	1.68951	4.58001	16.7045	4.58001	9.69096	4.58001	18.1362	4.58001	63.2129	4.58001	63.3521
4.59001	17.0288	4.59001	1.6932	4.59001	16.741	4.59001	9.7121	4.59001	18.143	4.59001	63.318	4.59001	63.4319
4.60001	17.0659	4.60001	1.69688	4.60001	16.7775	4.60001	9.73324	4.60001	18.1487	4.60001	63.4222	4.60001	63.5102
4.61001	17.103	4.61001	1.70057	4.61001	16.814	4.61001	9.75438	4.61001	18.1533	4.61001	63.5252	4.61001	63.5871
4.62001	17.1401	4.62001	1.70426	4.62001	16.8504	4.62001	9.77552	4.62001	18.1569	4.62001	63.6272	4.62001	63.6626
4.63001	17.1772	4.63001	1.70795	4.63001	16.8869	4.63001	9.79666	4.63001	18.1595	4.63001	63.7281	4.63001	63.7369
4.64001	17.2143	4.64001	1.71164	4.64001	16.9234	4.64001	9.8178	4.64001	18.1608	4.64001	63.8279	4.64001	63.81
4.65001	17.2514	4.65001	1.71532	4.65001	16.9599	4.65001	9.83893	4.65001	18.1611	4.65001	63.9266	4.65001	63.8821
4.66001	17.2885	4.66001	1.71901	4.66001	16.9963	4.66001	9.86007	4.66001	18.1601	4.66001	64.024	4.66001	63.9532
4.67001	17.3256	4.67001	1.7227	4.67001	17.0328	4.67001	9.88121	4.67001	18.1579	4.67001	64.1202	4.67001	64.0234
4.68001	17.3627	4.68001	1.72639	4.68001	17.0693	4.68001	9.90235	4.68001	18.1545	4.68001	64.2151	4.68001	64.0928
4.69001	17.3998	4.69001	1.73007	4.69001	17.1057	4.69001	9.92348	4.69001	18.1497	4.69001	64.3088	4.69001	64.1615
4.70001	17.4369	4.70001	1.73376	4.70001	17.1422	4.70001	9.94462	4.70001	18.1436	4.70001	64.4011	4.70001	64.2296
4.71001	17.474	4.71001	1.73745	4.71001	17.1787	4.71001	9.96576	4.71001	18.1362	4.71001	64.492	4.71001	64.2971
4.72001	17.5111	4.72001	1.74114	4.72001	17.2152	4.72001	9.98689	4.72001	18.1273	4.72001	64.5816	4.72001	64.3641
4.73001	17.5482	4.73001	1.74482	4.73001	17.2516	4.73001	10.008	4.73001	18.117	4.73001	64.6697	4.73001	64.4307
4.74001	17.5853	4.74001	1.74851	4.74001	17.2881	4.74001	10.0292	4.74001	18.1052	4.74001	64.7563	4.74001	64.4969
4.75001	17.6224	4.75001	1.7522	4.75001	17.3246	4.75001	10.0503	4.75001	18.0919	4.75001	64.8413	4.75001	64.5628
4.76001	17.6595	4.76001	1.75589	4.76001	17.3611	4.76001	10.0714	4.76001	18.077	4.76001	64.9248	4.76001	64.6285
4.77001	17.6966	4.77001	1.75957	4.77001	17.3975	4.77001	10.0926	4.77001	18.0605	4.77001	65.0067	4.77001	64.694
4.78001	17.7337	4.78001	1.76326	4.78001	17.434	4.78001	10.1137	4.78001	18.0423	4.78001	65.0869	4.78001	64.7594
4.79002	17.7708	4.79002	1.76695	4.79002	17.4705	4.79002	10.1348	4.79002	18.0224	4.79002	65.1654	4.79002	64.8247
4.80002	17.8079	4.80002	1.77064	4.80002	17.5069	4.80002	10.156	4.80002	18.0008	4.80002	65.2422	4.80002	64.8898
4.81001	17.845	4.81001	1.77432	4.81001	17.5434	4.81001	10.1771	4.81001	17.9773	4.81001	65.3171	4.81001	64.955
4.82001	17.8821	4.82001	1.77801	4.82001	17.5799	4.82001	10.1982	4.82001	17.952	4.82001	65.3902	4.82001	65.0201
4.83002	17.9191	4.83002	1.7817	4.83002	17.6164	4.83002	10.2194	4.83002	17.9248	4.83002	65.4613	4.83002	65.0852
4.84002	17.9562	4.84002	1.78538	4.84002	17.6528	4.84002	10.2405	4.84002	17.8956	4.84002	65.5305	4.84002	65.1504
4.85002	17.9933	4.85002	1.78907	4.85002	17.6893	4.85002	10.2616	4.85002	17.8644	4.85002	65.5977	4.85002	65.2155
4.86002	18.0304	4.86002	1.79276	4.86002	17.7258	4.86002	10.2828	4.86002	17.8311	4.86002	65.6628	4.86002	65.2806
4.87002	18.0675	4.87002	1.79645	4.87002	17.7623	4.87002	10.3039	4.87002	17.7957	4.87002	65.7258	4.87002	65.3456
4.88002	18.1046	4.88002	1.80014	4.88002	17.7987	4.88002	10.325	4.88002	17.7581	4.88002	65.7866	4.88002	65.4106
4.89002	18.1417	4.89002	1.80382	4.89002	17.8352	4.89002	10.3461	4.89002	17.7182	4.89002	65.8451	4.89002	65.4755
4.90002	18.1788	4.90002	1.80751	4.90002	17.8717	4.90002	10.3673	4.90002	17.676	4.90002	65.9013	4.90002	65.5402
4.91002	18.2159	4.91002	1.8112	4.91002	17.9081	4.91002	10.3884	4.91002	17.6314	4.91002	65.9551	4.91002	65.6047
4.92002	18.253	4.92002	1.81488	4.92002	17.9446	4.92002	10.4095	4.92002	17.5844	4.92002	66.0065	4.92002	65.6689
4.93002	18.2901	4.93002	1.81857	4.93002	17.9811	4.93002	10.4306	4.93002	17.5349	4.93002	66.0553	4.93002	65.7327
4.94002	18.3272	4.94002	1.82226	4.94002	18.0176	4.94002	10.4518	4.94002	17.4827	4.94002	66.1015	4.94002	65.796
4.95002	18.3643	4.95002	1.82594	4.95002	18.054	4.95002	10.4729	4.95002	17.4279	4.95002	66.1451	4.95002	65.8587
4.96002	18.4014	4.96002	1.82963	4.96002	18.0905	4.96002	10.494	4.96002	17.3704	4.96002	66.186	4.96002	65.9206
4.97002	18.4385	4.97002	1.83332	4.97002	18.127	4.97002	10.5151	4.97002	17.31	4.97002	66.224	4.97002	65.9817
4.98002	18.4756	4.98002	1.83701	4.98002	18.1634	4.98002	10.5363	4.98002	17.2468	4.98002	66.2591	4.98002	66.0417
4.99002	18.5127	4.99002	1.84069	4.99002	18.1999	4.99002	10.5574	4.99002	17.1806	4.99002	66.2913	4.99002	66.1005
5.00002	18.5498	5.00002	1.84438	5.00002	18.2364	5.00002	10.5785	5.00002	17.1113	5.00002	66.3204	5.00002	66.1579
5.01002	18.5869	5.01002	1.84807	5.01002	18.2729	5.01002	10.5996	5.01002	17.0388	5.01002	66.3463	5.01002	66.2136
5.02002	18.624	5.02002	1.85175	5.02002	18.3093	5.02002	10.6208	5.02002	16.9632	5.02002	66.369	5.02002	66.2674
5.03002	18.6611	5.03002	1.85544	5.03002	18.3458	5.03002	10.6419	5.03002	16.8842	5.03002	66.3884	5.03002	66.3192
5.04002	18.6982	5.04002	1.85913	5.04002	18.3823	5.04002	10.663	5.04002	16.8018	5.04002	66.4044	5.04002	66.3684
5.05002	18.7353	5.05002	1.86281	5.05002	18.4188	5.05002	10.6841	5.05002	16.7159	5.05002	66.4169	5.05002	66.415
5.06002	18.7724	5.06002	1.8665	5.06002	18.4552	5.06002	10.7052	5.06002	16.6263	5.06002	66.4257	5.06002	66.4586
5.07002	18.8095	5.07002	1.87019	5.07002	18.4917	5.07002	10.7263	5.07002	16.5331	5.07002	66.4308	5.07002	66.4988
5.08002	18.8466	5.08002	1.87387	5.08002	18.5282	5.08002	10.7475	5.08002	16.436	5.08002	66.4322	5.08002	66.5354
5.09002	18.8837	5.09002	1.87756	5.09002	18.5646	5.09002	10.7686	5.09002	16.3351	5.09002	66.4296	5.09002	66.5678
5.10002	18.9208	5.10002	1.88125	5.10002	18.6011	5.10002	10.7897	5.10002	16.23	5.10002	66.4229	5.10002	66.5958
5.11002	18.9579	5.11002	1.88493	5.11002	18.6376	5.11002	10.8108	5.11002	16.1209	5.11002	66.4121	5.11002	66.6189
5.12002	18.995	5.12002	1.88862	5.12002	18.6741	5.12002	10.8319	5.12002	16.0074	5.12002	66.397	5.12002	66.6367
5.13002	19.0321	5.13002	1.89231	5.13002	18.7105	5.13002	10.853	5.13002	15.8896	5.13002	66.3776	5.13002	66.6487
5.14002	19.0692	5.14002	1.89599	5.14002	18.747	5.14002	10.8742	5.14002	15.7673	5.14002	66.3537	5.14002	66.6544
5.15002	19.1063	5.15002	1.89968	5.15002	18.7835	5.15002	10.8953	5.15002	15.6404	5.15002	66.3251	5.15002	66.6536
5.16002	19.1434	5.16002	1.90337	5.16002	18.8199	5.16002	10.9164	5.16002	15.5087	5.16002	66.2917	5.16002	66.6455
5.17002	19.1805	5.17002	1.90705	5.17002	18.8564	5.17002	10.9375	5.17002	15.372	5.17002	66.2535	5.17002	66.6298
5.18002	19.2176	5.18002	1.91074	5.18002	18.8929	5.18002	10.9586	5.18002	15.2304	5.18002	66.2102	5.18002	66.6059
5.19002	19.2547	5.19002	1.91443	5.19002	18.9294	5.19002	10.9797	5.19002	15.0836	5.19002	66.1618	5.19002	66.5734
5.20002	19.2918	5.20002	1.91811	5.20002	18.9658	5.20002	11.0008	5.20002	14.9315	5.20002	66.108	5.20002	66.5317
5.21002	19.3289	5.21002	1.9218	5.21002	19.0023	5.21002	11.0219	5.21002	14.7739	5.21002	66.0488	5.21002	66.4805
5.22002	19.366	5.22002	1.92548	5.22002	19.0388	5.22002	11.043	5.22002	14.6107	5.22002	65.9839	5.22002	66.4191
5.23003	19.4031	5.23003	1.92917	5.23003	19.0753	5.23003	11.0641	5.23003	14.4417	5.23003	65.9133	5.23003	66.3472
5.24003	19.4402	5.24003	1.93286	5.24003	19.1117	5.24003	11.0852	5.24003	14.2667	5.24003	65.8368	5.24003	66.2644
5.25002	19.4773	5.25002	1.93654	5.25002	19.1482	5.25002	11.1063	5.25002	14.0857	5.25002	65.7541	5.25002	66.1702
5.26003	19.5144	5.26003	1.94023	5.26003	19.1847	5.26003	11.1275	5.26003	13.8984	5.26003	65.6651	5.26003	66.0643
5.27003	19.5515	5.27003	1.94391	5.27003	19.2211	5.27003	11.1486	5.27003	13.7046	5.27003	65.5697	5.27003	65.9465
5.28003	19.5886	5.28003	1.9476	5.28003	19.2576	5.28003	11.1697	5.28003	13.5043	5.28003	65.4677	5.28003	65.8164
5.29003	19.6257	5.29003	1.95129	5.29003	19.2941	5.29003	11.1908	5.29003	13.297	5.29003	65.3588	5.29003	65.6738
5.30003	19.6628	5.30003	1.95497	5.30003	19.3306	5.30003	11.2119	5.30003	13.0828	5.30003	65.243	5.30003	65.5187
5.31003	19.6999	5.31003	1.95866	5.31003	19.367	5.31003	11.233	5.31003	12.8614	5.31003	65.1199	5.31003	65.351
5.32003	19.737	5.32003	1.96234	5.32003	19.4035	5.32003	11.2541	5.32003	12.6326	5.32003	64.9894	5.32003	65.1707
5.33003	19.7741	5.33003	1.96603	5.33003	19.44	5.33003	11.2752	5.33003	12.3961	5.33003	64.8514	5.33003	64.9779
5.34003	19.8112	5.34003	1.96972	5.34003	19.4764	5.34003	11.2962	5.34003	12.1519	5.34003	64.7055	5.34003	64.7728
5.35003	19.8483	5.35003	1.9734	5.35003	19.5129	5.35003	11.3173	5.35003	11.8996	5.35003	64.5515	5.35003	64.5558
5.36003	19.8854	5.36003	1.97709	5.36003	19.5494	5.36003	11.3384	5.36003	11.639	5.36003	64.3893	5.36003	64.3272
5.37003	19.9225	5.37003	1.98077	5.37003	19.5859	5.37003	11.3595	5.37003	11.3699	5.37003	64.2186	5.37003	64.0875
5.38003	19.9596	5.38003	1.98446	5.38003	19.6223	5.38003	11.3806	5.38003	11.0921	5.38003	64.0391	5.38003	63.8374
5.39003	19.9967	5.39003	1.98814	5.39003	19.6588	5.39003	11.4017	5.39003	10.8053	5.39003	63.8506	5.39003	63.5775
5.40003	20.0338	5.40003	1.99183	5.40003	19.6953	5.40003	11.4228	5.40003	10.5093	5.40003	63.653	5.40003	63.3087
5.41003	20.0709	5.41003	1.99551	5.41003	19.7317	5.41003	11.4439	5.41003	10.2038	5.41003	63.4458	5.41003	63.0319
5.42003	20.108	5.42003	1.9992	5.42003	19.7682	5.42003	11.465	5.42003	9.88851	5.42003	63.2289	5.42003	62.748
5.43003	20.1451	5.43003	2.00289	5.43003	19.8047	5.43003	11.4861	5.43003	9.56322	5.43003	63.0019	5.43003	62.4581
5.44003	20.1821	5.44003	2.00657	5.44003	19.8412	5.44003	11.5072	5.44003	9.22761	5.44003	62.7646	5.44003	62.1635
5.45003	20.2192	5.45003	2.01026	5.45003	19.8776	5.45003	11.5282	5.45003	8.88141	5.45003	62.5168	5.45003	61.8653
5.46003	20.2563	5.46003	2.01394	5.46003	19.9141	5.46003	11.5493	5.46003	8.52432	5.46003	62.258	5.46003	61.5648
5.47003	20.2934	5.47003	2.01763	5.47003	19.9506	5.47003	11.5704	5.47003	8.15603	5.47003	61.9881	5.47003	61.2633
5.48003	20.3305	5.48003	2.02131	5.48003	19.987	5.48003	11.5915	5.48003	7.77622	5.48003	61.7066	5.48003	60.9622
5.49003	20.3676	5.49003	2.025	5.49003	20.0235	5.49003	11.6126	5.49003	7.3846	5.49003	61.4133	5.49003	60.6629
5.50003	20.4047	5.50003	2.02868	5.50003	20.06	5.50003	11.6336	5.50003	6.98081	5.50003	61.1079	5.50003	60.3666
5.51003	20.4418	5.51003	2.03237	5.51003	20.0965	5.51003	11.6547	5.51003	6.56452	5.51003	60.7899	5.51003	60.0749
5.52003	20.4789	5.52003	2.03605	5.52003	20.1329	5.52003	11.6758	5.52003	6.13539	5.52003	60.4591	5.52003	59.7889
5.53003	20.516	5.53003	2.03974	5.53003	20.1694	5.53003	11.6969	5.53003	5.69305	5.53003	60.1151	5.53003	59.51
5.54003	20.5531	5.54003	2.04342	5.54003	20.2059	5.54003	11.718	5.54003	5.23714	5.54003	59.7575	5.54003	59.2395
5.55003	20.5902	5.55003	2.04711	5.55003	20.2423	5.55003	11.739	5.55003	4.76726	5.55003	59.386	5.55003	58.9785
5.56003	20.6273	5.56003	2.05079	5.56003	20.2788	5.56003	11.7601	5.56003	4.28304	5.56003	59.0001	5.56003	58.7281
5.57003	20.6644	5.57003	2.05447	5.57003	20.3153	5.57003	11.7812	5.57003	3.7841	5.57003	58.5994	5.57003	58.4893
5.58003	20.7015	5.58003	2.05816	5.58003	20.3518	5.58003	11.8022	5.58003	3.26998	5.58003	58.1836	5.58003	58.263
5.59003	20.7386	5.59003	2.06184	5.59003	20.3882	5.59003	11.8233	5.59003	2.74028	5.59003	57.7523	5.59003	58.0501
5.60003	20.7757	5.60003	2.06553	5.60003	20.4247	5.60003	11.8444	5.60003	2.19459	5.60003	57.3049	5.60003	57.8512
5.61003	20.8128	5.61003	2.06921	5.61003	20.4612	5.61003	11.8654	5.61003	1.63242	5.61003	56.841	5.61003	57.6671
5.62003	20.8499	5.62003	2.0729	5.62003	20.4976	5.62003	11.8865	5.62003	1.05334	5.62003	56.3603	5.62003	57.4982
5.63003	20.887	5.63003	2.07658	5.63003	20.5341	5.63003	11.9076	5.63003	0.456885	5.63003	55.8621	5.63003	57.3449
5.64003	20.9241	5.64003	2.08026	5.64003	20.5706	5.64003	11.9286			5.64003	55.5036	5.64003	57.2074
5.65003	20.9612	5.65003	2.08395	5.65003	20.6071	5.65003	11.9497			5.65003	55.6019	5.65003	57.086
5.66003	20.9983	5.66003	2.08763	5.66003	20.6435	5.66003	11.9707			5.66003	55.7002	5.66003	56.9808
5.67004	21.0354	5.67004	2.09132	5.67004	20.68	5.67004	11.9918			5.67004	55.7985	5.67004	56.8918
5.68004	21.0725	5.68004	2.095	5.68004	20.7165	5.68004	12.0128			5.68004	55.8968	5.68004	56.8187
5.69003	21.1096	5.69003	2.09869	5.69003	20.7529	5.69003	12.0339			5.69003	56.0316	5.69003	56.7616
5.70004	21.1467	5.70004	2.10237	5.70004	20.7894	5.70004	12.055			5.70004	56.1664	5.70004	56.72
5.71004	21.1838	5.71004	2.10605	5.71004	20.8259	5.71004	12.076			5.71004	56.3011	5.71004	56.6937
5.72004	21.2209	5.72004	2.10974	5.72004	20.8624	5.72004	12.097			5.72004	56.4359	5.72004	56.6823
5.73004	21.258	5.73004	2.11342	5.73004	20.8988	5.73004	12.1181			5.73004	56.5707	5.73004	56.6853
5.74004	21.2951	5.74004	2.1171	5.74004	20.9353	5.74004	12.1391			5.74004	56.7054	5.74004	56.7022
5.75004	21.3322	5.75004	2.12079	5.75004	20.9718	5.75004	12.1602			5.75004	56.8402	5.75004	56.7325
5.76004	21.3693	5.76004	2.12447	5.76004	21.0082	5.76004	12.1812			5.76004	56.975	5.76004	56.7756
5.77004	21.4064	5.77004	2.12815	5.77004	21.0447	5.77004	12.2023			5.77004	57.1097	5.77004	56.8309
5.78004	21.4435	5.78004	2.13184	5.78004	21.0812	5.78004	12.2233			5.78004	57.2445	5.78004	56.8977
5.79004	21.4805	5.79004	2.13552	5.79004	21.1177	5.79004	12.2443			5.79004	57.3793	5.79004	56.9755
5.80004	21.5176	5.80004	2.1392	5.80004	21.1541	5.80004	12.2654			5.80004	57.514	5.80004	57.0634
5.81004	21.5547	5.81004	2.14289	5.81004	21.1906	5.81004	12.2864			5.81004	57.6488	5.81004	57.161
5.82004	21.5918	5.82004	2.14657	5.82004	21.2271	5.82004	12.3074			5.82004	57.7835	5.82004	57.2676
5.83004	21.6289	5.83004	2.15025	5.83004	21.2635	5.83004	12.3285			5.83004	57.9183	5.83004	57.3823
5.84004	21.666	5.84004	2.15394	5.84004	21.3	5.84004	12.3495			5.84004	58.053	5.84004	57.5047
5.85004	21.7031	5.85004	2.15762	5.85004	21.3365	5.85004	12.3705			5.85004	58.1878	5.85004	57.6341
5.86004	21.7402	5.86004	2.1613	5.86004	21.373	5.86004	12.3915			5.86004	58.3225	5.86004	57.7698
5.87004	21.7773	5.87004	2.16498	5.87004	21.4094	5.87004	12.4126			5.87004	58.4573	5.87004	57.9113
5.88004	21.8144	5.88004	2.16866	5.88004	21.4459	5.88004	12.4336			5.88004	58.592	5.88004	58.0579
5.89004	21.8515	5.89004	2.17235	5.89004	21.4824	5.89004	12.4546			5.89004	58.7267	5.89004	58.2091
5.90004	21.8886	5.90004	2.17603	5.90004	21.5188	5.90004	12.4756			5.90004	58.8615	5.90004	58.3644
5.91004	21.9257	5.91004	2.17971	5.91004	21.5553	5.91004	12.4966			5.91004	58.9962	5.91004	58.5232
5.92004	21.9628	5.92004	2.18339	5.92004	21.5918	5.92004	12.5176			5.92004	59.131	5.92004	58.685
5.93004	21.9999	5.93004	2.18708	5.93004	21.6282	5.93004	12.5386			5.93004	59.2657	5.93004	58.8493
5.94004	22.037	5.94004	2.19076	5.94004	21.6647	5.94004	12.5596			5.94004	59.4004	5.94004	59.0158
5.95004	22.0741	5.95004	2.19444	5.95004	21.7012	5.95004	12.5806			5.95004	59.5351	5.95004	59.184
5.96004	22.1112	5.96004	2.19812	5.96004	21.7377	5.96004	12.6016			5.96004	59.6699	5.96004	59.3535
5.97004	22.1483	5.97004	2.2018	5.97004	21.7741	5.97004	12.6226			5.97004	59.8046	5.97004	59.5239
5.98004	22.1854	5.98004	2.20549	5.98004	21.8106	5.98004	12.6436			5.98004	59.9393	5.98004	59.695
5.99004	22.2225	5.99004	2.20917	5.99004	21.8471	5.99004	12.6646			5.99004	60.074	5.99004	59.8663
6.00004	22.2596	6.00004	2.21285	6.00004	21.8835	6.00004	12.6856			6.00004	60.2087	6.00004	60.0376
6.01004	22.2967	6.01004	2.21653	6.01004	21.92	6.01004	12.7066			6.01004	60.3434	6.01004	60.2087
6.02004	22.3338	6.02004	2.22021	6.02004	21.9565	6.02004	12.7276			6.02004	60.4781	6.02004	60.3792
6.03004	22.3709	6.03004	2.22389	6.03004	21.993	6.03004	12.7486			6.03004	60.6128	6.03004	60.5491
6.04004	22.408	6.04004	2.22757	6.04004	22.0294	6.04004	12.7696			6.04004	60.7475	6.04004	60.718
6.05004	22.445	6.05004	2.23125	6.05004	22.0659	6.05004	12.7905			6.05004	60.8822	6.05004	60.8858
6.06004	22.4821	6.06004	2.23494	6.06004	22.1024	6.06004	12.8115			6.06004	61.0169	6.06004	61.0524
6.07004	22.5192	6.07004	2.23862	6.07004	22.1388	6.07004	12.8325			6.07004	61.1516	6.07004	61.2177
6.08004	22.5563	6.08004	2.2423	6.08004	22.1753	6.08004	12.8535			6.08004	61.2863	6.08004	61.3814
6.09004	22.5934	6.09004	2.24598	6.09004	22.2118	6.09004	12.8744			6.09004	61.421	6.09004	61.5435
6.10004	22.6305	6.10004	2.24966	6.10004	22.2482	6.10004	12.8954			6.10004	61.5557	6.10004	61.704
6.11005	22.6676	6.11005	2.25334	6.11005	22.2847	6.11005	12.9164			6.11005	61.6904	6.11005	61.8627
6.12005	22.7047	6.12005	2.25702	6.12005	22.3212	6.12005	12.9373			6.12005	61.825	6.12005	62.0196
6.13004	22.7418	6.13004	2.2607	6.13004	22.3577	6.13004	12.9583			6.13004	61.9597	6.13004	62.1746
6.14005	22.7789	6.14005	2.26438	6.14005	22.3941	6.14005	12.9792			6.14005	62.0944	6.14005	62.3278
6.15005	22.816	6.15005	2.26806	6.15005	22.4306	6.15005	13.0002			6.15005	62.2291	6.15005	62.4791
6.16005	22.8531	6.16005	2.27174	6.16005	22.4671	6.16005	13.0211			6.16005	62.3637	6.16005	62.6285
6.17005	22.8902	6.17005	2.27542	6.17005	22.5035	6.17005	13.0421			6.17005	62.4984	6.17005	62.776
6.18005	22.9273	6.18005	2.2791	6.18005	22.54	6.18005	13.063			6.18005	62.6331	6.18005	62.9216
6.19005	22.9644	6.19005	2.28278	6.19005	22.5765	6.19005	13.084			6.19005	62.7677	6.19005	63.0654
6.20005	23.0015	6.20005	2.28646	6.20005	22.6129	6.20005	13.1049			6.20005	62.9024	6.20005	63.2073
6.21005	23.0386	6.21005	2.29013	6.21005	22.6494	6.21005	13.1258			6.21005	63.037	6.21005	63.3475
6.22005	23.0757	6.22005	2.29381	6.22005	22.6859	6.22005	13.1468			6.22005	63.1717	6.22005	63.4858
6.23005	23.1128	6.23005	2.29749	6.23005	22.7224	6.23005	13.1677			6.23005	63.3063	6.23005	63.6225
6.24005	23.1499	6.24005	2.30117	6.24005	22.7588	6.24005	13.1886			6.24005	63.4409	6.24005	63.7575
6.25005	23.1869	6.25005	2.30485	6.25005	22.7953	6.25005	13.2095			6.25005	63.5756	6.25005	63.8909
6.26005	23.224	6.26005	2.30853	6.26005	22.8318	6.26005	13.2304			6.26005	63.7102	6.26005	64.0227
6.27005	23.2611	6.27005	2.31221	6.27005	22.8682	6.27005	13.2513			6.27005	63.8448	6.27005	64.1531
6.28005	23.2982	6.28005	2.31589	6.28005	22.9047	6.28005	13.2723			6.28005	63.9795	6.28005	64.2821
6.29005	23.3353	6.29005	2.31956	6.29005	22.9412	6.29005	13.2932			6.29005	64.1141	6.29005	64.4097
6.30005	23.3724	6.30005	2.32324	6.30005	22.9776	6.30005	13.3141			6.30005	64.2487	6.30005	64.5361
6.31005	23.4095	6.31005	2.32692	6.31005	23.0141	6.31005	13.335			6.31005	64.3833	6.31005	64.6612
6.32005	23.4466	6.32005	2.3306	6.32005	23.0506	6.32005	13.3559			6.32005	64.5179	6.32005	64.7853
6.33005	23.4837	6.33005	2.33427	6.33005	23.0871	6.33005	13.3767			6.33005	64.6525	6.33005	64.9083
6.34005	23.5208	6.34005	2.33795	6.34005	23.1235	6.34005	13.3976			6.34005	64.7871	6.34005	65.0304
6.35005	23.5579	6.35005	2.34163	6.35005	23.16	6.35005	13.4185			6.35005	64.9217	6.35005	65.1516
6.36005	23.595	6.36005	2.34531	6.36005	23.1965	6.36005	13.4394			6.36005	65.0563	6.36005	65.2719
6.37005	23.6321	6.37005	2.34898	6.37005	23.2329	6.37005	13.4603			6.37005	65.1909	6.37005	65.3916
6.38005	23.6692	6.38005	2.35266	6.38005	23.2694	6.38005	13.4811			6.38005	65.3255	6.38005	65.5106
6.39005	23.7063	6.39005	2.35634	6.39005	23.3059	6.39005	13.502			6.39005	65.46	6.39005	65.629
6.40005	23.7434	6.40005	2.36001	6.40005	23.3423	6.40005	13.5229			6.40005	65.5946	6.40005	65.747
6.41005	23.7805	6.41005	2.36369	6.41005	23.3788	6.41005	13.5437			6.41005	65.7292	6.41005	65.8645
6.42005	23.8175	6.42005	2.36737	6.42005	23.4153	6.42005	13.5646			6.42005	65.8638	6.42005	65.9817
6.43005	23.8546	6.43005	2.37104	6.43005	23.4517	6.43005	13.5854			6.43005	65.9983	6.43005	66.0987
6.44005	23.8917	6.44005	2.37472	6.44005	23.4882	6.44005	13.6063			6.44005	66.1329	6.44005	66.2154
6.45005	23.9288	6.45005	2.37839	6.45005	23.5247	6.45005	13.6271			6.45005	66.2674	6.45005	66.3321
6.46005	23.9659	6.46005	2.38207	6.46005	23.5612	6.46005	13.6479			6.46005	66.402	6.46005	66.4486
6.47005	24.003	6.47005	2.38575	6.47005	23.5976	6.47005	13.6688			6.47005	66.5365	6.47005	66.5652
6.48005	24.0401	6.48005	2.38942	6.48005	23.6341	6.48005	13.6896			6.48005	66.671	6.48005	66.6819
6.49005	24.0772	6.49005	2.3931	6.49005	23.6706	6.49005	13.7104			6.49005	66.8056	6.49005	66.7988
6.50005	24.1143	6.50005	2.39677	6.50005	23.707	6.50005	13.7312			6.50005	66.9401	6.50005	66.9159
6.51005	24.1514	6.51005	2.40044	6.51005	23.7435	6.51005	13.752			6.51005	67.0746	6.51005	67.0332
6.52005	24.1885	6.52005	2.40412	6.52005	23.78	6.52005	13.7728			6.52005	67.2091	6.52005	67.1509
6.53005	24.2256	6.53005	2.40779	6.53005	23.8164	6.53005	13.7936			6.53005	67.3436	6.53005	67.269
6.54005	24.2627	6.54005	2.41147	6.54005	23.8529	6.54005	13.8144			6.54005	67.4781	6.54005	67.3875
6.55006	24.2998	6.55006	2.41514	6.55006	23.8894	6.55006	13.8352			6.55006	67.6126	6.55006	67.5066
6.56006	24.3369	6.56006	2.41882	6.56006	23.9258	6.56006	13.856			6.56006	67.7471	6.56006	67.6262
6.57005	24.3739	6.57005	2.42249	6.57005	23.9623	6.57005	13.8768			6.57005	67.8816	6.57005	67.7463
6.58006	24.411	6.58006	2.42616	6.58006	23.9988	6.58006	13.8975			6.58006	68.0161	6.58006	67.8671
6.59006	24.4481	6.59006	2.42984	6.59006	24.0353	6.59006	13.9183			6.59006	68.1506	6.59006	67.9886
6.60006	24.4852	6.60006	2.43351	6.60006	24.0717	6.60006	13.9391			6.60006	68.285	6.60006	68.1108
6.61006	24.5223	6.61006	2.43718	6.61006	24.1082	6.61006	13.9598			6.61006	68.4195	6.61006	68.2338
6.62006	24.5594	6.62006	2.44086	6.62006	24.1447	6.62006	13.9806			6.62006	68.554	6.62006	68.3575
6.63006	24.5965	6.63006	2.44453	6.63006	24.1811	6.63006	14.0013			6.63006	68.6884	6.63006	68.4821
6.64006	24.6336	6.64006	2.4482	6.64006	24.2176	6.64006	14.0221			6.64006	68.8229	6.64006	68.6075
6.65006	24.6707	6.65006	2.45187	6.65006	24.2541	6.65006	14.0428			6.65006	68.9573	6.65006	68.7337
6.66006	24.7078	6.66006	2.45554	6.66006	24.2905	6.66006	14.0635			6.66006	69.0917	6.66006	68.8608
6.67006	24.7449	6.67006	2.45922	6.67006	24.327	6.67006	14.0842			6.67006	69.2262	6.67006	68.9888
6.68006	24.782	6.68006	2.46289	6.68006	24.3635	6.68006	14.105			6.68006	69.3606	6.68006	69.1178
6.69006	24.8191	6.69006	2.46656	6.69006	24.3999	6.69006	14.1257			6.69006	69.495	6.69006	69.2476
6.70006	24.8561	6.70006	2.47023	6.70006	24.4364	6.70006	14.1464			6.70006	69.6294	6.70006	69.3784
6.71006	24.8932	6.71006	2.4739	6.71006	24.4729	6.71006	14.1671			6.71006	69.7638	6.71006	69.5101
6.72006	24.9303	6.72006	2.47757	6.72006	24.5093	6.72006	14.1878			6.72006	69.8982	6.72006	69.6427
6.73006	24.9674	6.73006	2.48124	6.73006	24.5458	6.73006	14.2084			6.73006	70.0326	6.73006	69.7762
6.74006	25.0045	6.74006	2.48491	6.74006	24.5823	6.74006	14.2291			6.74006	70.1669	6.74006	69.9107
6.75006	25.0416	6.75006	2.48858	6.75006	24.6187	6.75006	14.2498			6.75006	70.3013	6.75006	70.0461
6.76006	25.0787	6.76006	2.49225	6.76006	24.6552	6.76006	14.2704			6.76006	70.4357	6.76006	70.1824
6.77006	25.1158	6.77006	2.49592	6.77006	24.6917	6.77006	14.2911			6.77006	70.57	6.77006	70.3196
6.78006	25.1529	6.78006	2.49959	6.78006	24.7281	6.78006	14.3117			6.78006	70.7044	6.78006	70.4577
6.79006	25.19	6.79006	2.50326	6.79006	24.7646	6.79006	14.3324			6.79006	70.8387	6.79006	70.5966
6.80006	25.2271	6.80006	2.50693	6.80006	24.8011	6.80006	14.353			6.80006	70.973	6.80006	70.7363
6.81006	25.2642	6.81006	2.5106	6.81006	24.8375	6.81006	14.3736			6.81006	71.1074	6.81006	70.8769
6.82006	25.3012	6.82006	2.51426	6.82006	24.874	6.82006	14.3942			6.82006	71.2417	6.82006	71.0182
6.83006	25.3383	6.83006	2.51793	6.83006	24.9105	6.83006	14.4149			6.83006	71.376	6.83006	71.1603
6.84006	25.3754	6.84006	2.5216	6.84006	24.947	6.84006	14.4355			6.84006	71.5103	6.84006	71.3031
6.85006	25.4125	6.85006	2.52527	6.85006	24.9834	6.85006	14.456			6.85006	71.6446	6.85006	71.4466
6.86006	25.4496	6.86006	2.52894	6.86006	25.0199	6.86006	14.4766			6.86006	71.7789	6.86006	71.5907
6.87006	25.4867	6.87006	2.5326	6.87006	25.0564	6.87006	14.4972			6.87006	71.9131	6.87006	71.7355
6.88006	25.5238	6.88006	2.53627	6.88006	25.0928	6.88006	14.5178			6.88006	72.0474	6.88006	71.8808
6.89006	25.5609	6.89006	2.53993	6.89006	25.1293	6.89006	14.5383			6.89006	72.1817	6.89006	72.0266
6.90006	25.598	6.90006	2.5436	6.90006	25.1658	6.90006	14.5589			6.90006	72.3159	6.90006	72.173
6.91006	25.6351	6.91006	2.54727	6.91006	25.2022	6.91006	14.5794			6.91006	72.4502	6.91006	72.3198
6.92006	25.6721	6.92006	2.55093	6.92006	25.2387	6.92006	14.6			6.92006	72.5844	6.92006	72.4669
6.93006	25.7092	6.93006	2.5546	6.93006	25.2752	6.93006	14.6205			6.93006	72.7186	6.93006	72.6144
6.94006	25.7463	6.94006	2.55826	6.94006	25.3116	6.94006	14.641			6.94006	72.8528	6.94006	72.7623
6.95006	25.7834	6.95006	2.56193	6.95006	25.3481	6.95006	14.6615			6.95006	72.987	6.95006	72.9104
6.96006	25.8205	6.96006	2.56559	6.96006	25.3846	6.96006	14.682			6.96006	73.1212	6.96006	73.0587
6.97006	25.8576	6.97006	2.56926	6.97006	25.421	6.97006	14.7025			6.97006	73.2554	6.97006	73.2071
6.98006	25.8947	6.98006	2.57292	6.98006	25.4575	6.98006	14.723			6.98006	73.3896	6.98006	73.3557
6.99007	25.9318	6.99007	2.57658	6.99007	25.494	6.99007	14.7434			6.99007	73.5237	6.99007	73.5043
7.00007	25.9689	7.00007	2.58025	7.00007	25.5304	7.00007	14.7639			7.00007	73.6579	7.00007	73.6529
7.01007	26.006	7.01007	2.58391	7.01007	25.5669	7.01007	14.7844			7.01007	73.792	7.01007	73.8015
7.02007	26.043	7.02007	2.58757	7.02007	25.6034	7.02007	14.8048			7.02007	73.9261	7.02007	73.9501
7.03007	26.0801	7.03007	2.59123	7.03007	25.6398	7.03007	14.8252			7.03007	74.0603	7.03007	74.0984
7.04007	26.1172	7.04007	2.5949	7.04007	25.6763	7.04007	14.8456			7.04007	74.1944	7.04007	74.2466
7.05007	26.1543	7.05007	2.59856	7.05007	25.7128	7.05007	14.866			7.05007	74.3285	7.05007	74.3946
7.06007	26.1914	7.06007	2.60222	7.06007	25.7492	7.06007	14.8864			7.06007	74.4626	7.06007	74.5423
7.07007	26.2285	7.07007	2.60588	7.07007	25.7857	7.07007	14.9068			7.07007	74.5966	7.07007	74.6897
7.08007	26.2656	7.08007	2.60954	7.08007	25.8222	7.08007	14.9272			7.08007	74.7307	7.08007	74.8367
7.09007	26.3027	7.09007	2.6132	7.09007	25.8586	7.09007	14.9476			7.09007	74.8647	7.09007	74.9834
7.10007	26.3398	7.10007	2.61686	7.10007	25.8951	7.10007	14.9679			7.10007	74.9988	7.10007	75.1296
7.11007	26.3768	7.11007	2.62052	7.11007	25.9316	7.11007	14.9883			7.11007	75.1328	7.11007	75.2753
7.12007	26.4139	7.12007	2.62418	7.12007	25.968	7.12007	15.0086			7.12007	75.2668	7.12007	75.4206
7.13007	26.451	7.13007	2.62784	7.13007	26.0045	7.13007	15.0289			7.13007	75.4008	7.13007	75.5653
7.14007	26.4881	7.14007	2.6315	7.14007	26.041	7.14007	15.0492			7.14007	75.5348	7.14007	75.7094
7.15007	26.5252	7.15007	2.63515	7.15007	26.0774	7.15007	15.0695			7.15007	75.6688	7.15007	75.8529
7.16007	26.5623	7.16007	2.63881	7.16007	26.1139	7.16007	15.0898			7.16007	75.8028	7.16007	75.9958
7.17007	26.5994	7.17007	2.64247	7.17007	26.1504	7.17007	15.1101			7.17007	75.9367	7.17007	76.138
7.18007	26.6365	7.18007	2.64613	7.18007	26.1868	7.18007	15.1303			7.18007	76.0707	7.18007	76.2796
7.19007	26.6735	7.19007	2.64978	7.19007	26.2233	7.19007	15.1506			7.19007	76.2046	7.19007	76.4205
7.20007	26.7106	7.20007	2.65344	7.20007	26.2597	7.20007	15.1708			7.20007	76.3385	7.20007	76.5606
7.21007	26.7477	7.21007	2.65709	7.21007	26.2962	7.21007	15.191			7.21007	76.4724	7.21007	76.7001
7.22007	26.7848	7.22007	2.66075	7.22007	26.3327	7.22007	15.2112			7.22007	76.6063	7.22007	76.8387
7.23007	26.8219	7.23007	2.6644	7.23007	26.3691	7.23007	15.2314			7.23007	76.7402	7.23007	76.9766
7.24007	26.859	7.24007	2.66806	7.24007	26.4056	7.24007	15.2516			7.24007	76.874	7.24007	77.1138
7.25007	26.8961	7.25007	2.67171	7.25007	26.4421	7.25007	15.2717			7.25007	77.0079	7.25007	77.2502
7.26007	26.9332	7.26007	2.67537	7.26007	26.4785	7.26007	15.2919			7.26007	77.1417	7.26007	77.3858
7.27007	26.9702	7.27007	2.67902	7.27007	26.515	7.27007	15.312			7.27007	77.2755	7.27007	77.5207
7.28007	27.0073	7.28007	2.68267	7.28007	26.5515	7.28007	15.3322			7.28007	77.4093	7.28007	77.6548
7.29007	27.0444	7.29007	2.68633	7.29007	26.5879	7.29007	15.3523			7.29007	77.5431	7.29007	77.7881
7.30007	27.0815	7.30007	2.68998	7.30007	26.6244	7.30007	15.3723			7.30007	77.6768	7.30007	77.9206
7.31007	27.1186	7.31007	2.69363	7.31007	26.6609	7.31007	15.3924			7.31007	77.8106	7.31007	78.0524
7.32007	27.1557	7.32007	2.69728	7.32007	26.6973	7.32007	15.4125			7.32007	77.9443	7.32007	78.1834
7.33007	27.1928	7.33007	2.70093	7.33007	26.7338	7.33007	15.4325			7.33007	78.078	7.33007	78.3137
7.34007	27.2298	7.34007	2.70458	7.34007	26.7703	7.34007	15.4526			7.34007	78.2118	7.34007	78.4433
7.35007	27.2669	7.35007	2.70823	7.35007	26.8067	7.35007	15.4726			7.35007	78.3454	7.35007	78.5722
7.36007	27.304	7.36007	2.71188	7.36007	26.8432	7.36007	15.4926			7.36007	78.4791	7.36007	78.7004
7.37007	27.3411	7.37007	2.71553	7.37007	26.8797	7.37007	15.5125			7.37007	78.6128	7.37007	78.8279
7.38007	27.3782	7.38007	2.71918	7.38007	26.9161	7.38007	15.5325			7.38007	78.7464	7.38007	78.9547
7.39007	27.4153	7.39007	2.72282	7.39007	26.9526	7.39007	15.5525			7.39007	78.88	7.39007	79.081
7.40007	27.4524	7.40007	2.72647	7.40007	26.989	7.40007	15.5724			7.40007	79.0136	7.40007	79.2066
7.41007	27.4894	7.41007	2.73012	7.41007	27.0255	7.41007	15.5923			7.41007	79.1472	7.41007	79.3317
7.42007	27.5265	7.42007	2.73376	7.42007	27.062	7.42007	15.6122			7.42007	79.2808	7.42007	79.4562
7.43008	27.5636	7.43008	2.73741	7.43008	27.0984	7.43008	15.6321			7.43008	79.4143	7.43008	79.5802
7.44008	27.6007	7.44008	2.74105	7.44008	27.1349	7.44008	15.6519			7.44008	79.5478	7.44008	79.7038
7.45008	27.6378	7.45008	2.7447	7.45008	27.1714	7.45008	15.6718			7.45008	79.6813	7.45008	79.8268
7.46008	27.6749	7.46008	2.74834	7.46008	27.2078	7.46008	15.6916			7.46008	79.8148	7.46008	79.9495
7.47008	27.712	7.47008	2.75199	7.47008	27.2443	7.47008	15.7114			7.47008	79.9483	7.47008	80.0717
7.48008	27.749	7.48008	2.75563	7.48008	27.2808	7.48008	15.7312			7.48008	80.0817	7.48008	80.1936
7.49008	27.7861	7.49008	2.75927	7.49008	27.3172	7.49008	15.7509			7.49008	80.2152	7.49008	80.3152
7.50008	27.8232	7.50008	2.76291	7.50008	27.3537	7.50008	15.7707			7.50008	80.3486	7.50008	80.4365
7.51008	27.8603	7.51008	2.76655	7.51008	27.3901	7.51008	15.7904			7.51008	80.482	7.51008	80.5575
7.52008	27.8974	7.52008	2.7702	7.52008	27.4266	7.52008	15.8101			7.52008	80.6153	7.52008	80.6783
7.53008	27.9345	7.53008	2.77384	7.53008	27.4631	7.53008	15.8298			7.53008	80.7487	7.53008	80.7989
7.54008	27.9715	7.54008	2.77747	7.54008	27.4995	7.54008	15.8495			7.54008	80.882	7.54008	80.9194
7.55008	28.0086	7.55008	2.78111	7.55008	27.536	7.55008	15.8691			7.55008	81.0153	7.55008	81.0397
7.56008	28.0457	7.56008	2.78475	7.56008	27.5725	7.56008	15.8887			7.56008	81.1486	7.56008	81.16
7.57008	28.0828	7.57008	2.78839	7.57008	27.6089	7.57008	15.9083			7.57008	81.2818	7.57008	81.2803
7.58008	28.1199	7.58008	2.79203	7.58008	27.6454	7.58008	15.9279			7.58008	81.4151	7.58008	81.4006
7.59008	28.157	7.59008	2.79566	7.59008	27.6819	7.59008	15.9475			7.59008	81.5483	7.59008	81.5209
7.60008	28.194	7.60008	2.7993	7.60008	27.7183	7.60008	15.967			7.60008	81.6815	7.60008	81.6412
7.61008	28.2311	7.61008	2.80293	7.61008	27.7548	7.61008	15.9865			7.61008	81.8146	7.61008	81.7617
7.62008	28.2682	7.62008	2.80657	7.62008	27.7912	7.62008	16.006			7.62008	81.9478	7.62008	81.8823
7.63008	28.3053	7.63008	2.8102	7.63008	27.8277	7.63008	16.0255			7.63008	82.0809	7.63008	82.0031
7.64008	28.3424	7.64008	2.81384	7.64008	27.8642	7.64008	16.0449			7.64008	82.214	7.64008	82.1241
7.65008	28.3794	7.65008	2.81747	7.65008	27.9006	7.65008	16.0643			7.65008	82.347	7.65008	82.2453
7.66008	28.4165	7.66008	2.8211	7.66008	27.9371	7.66008	16.0837			7.66008	82.4801	7.66008	82.3669
7.67008	28.4536	7.67008	2.82473	7.67008	27.9736	7.67008	16.1031			7.67008	82.6131	7.67008	82.4887
7.68008	28.4907	7.68008	2.82836	7.68008	28.01	7.68008	16.1224			7.68008	82.7461	7.68008	82.6108
7.69008	28.5278	7.69008	2.83199	7.69008	28.0465	7.69008	16.1417			7.69008	82.879	7.69008	82.7333
7.70008	28.5649	7.70008	2.83562	7.70008	28.0829	7.70008	16.161			7.70008	83.012	7.70008	82.8562
7.71008	28.6019	7.71008	2.83925	7.71008	28.1194	7.71008	16.1803			7.71008	83.1449	7.71008	82.9796
7.72008	28.639	7.72008	2.84288	7.72008	28.1559	7.72008	16.1995			7.72008	83.2777	7.72008	83.1033
7.73008	28.6761	7.73008	2.8465	7.73008	28.1923	7.73008	16.2187			7.73008	83.4106	7.73008	83.2275
7.74008	28.7132	7.74008	2.85013	7.74008	28.2288	7.74008	16.2379			7.74008	83.5434	7.74008	83.3522
7.75008	28.7503	7.75008	2.85376	7.75008	28.2652	7.75008	16.2571			7.75008	83.6762	7.75008	83.4774
7.76008	28.7873	7.76008	2.85738	7.76008	28.3017	7.76008	16.2762			7.76008	83.809	7.76008	83.6032
7.77008	28.8244	7.77008	2.861	7.77008	28.3382	7.77008	16.2953			7.77008	83.9417	7.77008	83.7294
7.78008	28.8615	7.78008	2.86463	7.78008	28.3746	7.78008	16.3143			7.78008	84.0744	7.78008	83.8563
7.79008	28.8986	7.79008	2.86825	7.79008	28.4111	7.79008	16.3334			7.79008	84.2071	7.79008	83.9837
7.80008	28.9357	7.80008	2.87187	7.80008	28.4476	7.80008	16.3524			7.80008	84.3397	7.80008	84.1117
7.81008	28.9727	7.81008	2.87549	7.81008	28.484	7.81008	16.3714			7.81008	84.4724	7.81008	84.2403
7.82008	29.0098	7.82008	2.87911	7.82008	28.5205	7.82008	16.3903			7.82008	84.6049	7.82008	84.3695
7.83008	29.0469	7.83008	2.88273	7.83008	28.5569	7.83008	16.4092			7.83008	84.7375	7.83008	84.4993
7.84009	29.084	7.84009	2.88635	7.84009	28.5934	7.84009	16.4281			7.84009	84.87	7.84009	84.6298
7.85008	29.121	7.85008	2.88997	7.85008	28.6299	7.85008	16.447			7.85008	85.0025	7.85008	84.7608
7.86008	29.1581	7.86008	2.89358	7.86008	28.6663	7.86008	16.4658			7.86008	85.1349	7.86008	84.8925
7.87009	29.1952	7.87009	2.8972	7.87009	28.7028	7.87009	16.4846			7.87009	85.2673	7.87009	85.0248
7.88009	29.2323	7.88009	2.90081	7.88009	28.7392	7.88009	16.5033			7.88009	85.3997	7.88009	85.1578
7.89009	29.2694	7.89009	2.90443	7.89009	28.7757	7.89009	16.5221			7.89009	85.5321	7.89009	85.2914
7.90009	29.3064	7.90009	2.90804	7.90009	28.8122	7.90009	16.5407			7.90009	85.6644	7.90009	85.4256
7.91009	29.3435	7.91009	2.91165	7.91009	28.8486	7.91009	16.5594			7.91009	85.7966	7.91009	85.5603
7.92009	29.3806	7.92009	2.91526	7.92009	28.8851	7.92009	16.578			7.92009	85.9289	7.92009	85.6957
7.93009	29.4177	7.93009	2.91887	7.93009	28.9215	7.93009	16.5966			7.93009	86.0611	7.93009	85.8317
7.94009	29.4547	7.94009	2.92248	7.94009	28.958	7.94009	16.6151			7.94009	86.1933	7.94009	85.9683
7.95009	29.4918	7.95009	2.92609	7.95009	28.9945	7.95009	16.6337			7.95009	86.3254	7.95009	86.1054
7.96009	29.5289	7.96009	2.9297	7.96009	29.0309	7.96009	16.6521			7.96009	86.4575	7.96009	86.2431
7.97009	29.566	7.97009	2.9333	7.97009	29.0674	7.97009	16.6706			7.97009	86.5895	7.97009	86.3813
7.98009	29.6031	7.98009	2.93691	7.98009	29.1038	7.98009	16.689			7.98009	86.7215	7.98009	86.52
7.99009	29.6401	7.99009	2.94051	7.99009	29.1403	7.99009	16.7073			7.99009	86.8535	7.99009	86.6592
8.00009	29.6772	8.00009	2.94412	8.00009	29.1768	8.00009	16.7256			8.00009	86.9854	8.00009	86.7989
8.01009	29.7143	8.01009	2.94772	8.01009	29.2132	8.01009	16.7439			8.01009	87.1173	8.01009	86.9391
8.02009	29.7514	8.02009	2.95132	8.02009	29.2497	8.02009	16.7621			8.02009	87.2492	8.02009	87.0796
8.03009	29.7884	8.03009	2.95492	8.03009	29.2861	8.03009	16.7803			8.03009	87.381	8.03009	87.2206
8.04009	29.8255	8.04009	2.95852	8.04009	29.3226	8.04009	16.7985			8.04009	87.5127	8.04009	87.3619
8.05009	29.8626	8.05009	2.96212	8.05009	29.359	8.05009	16.8166			8.05009	87.6444	8.05009	87.5036
8.06009	29.8997	8.06009	2.96571	8.06009	29.3955	8.06009	16.8347			8.06009	87.7761	8.06009	87.6456
8.07009	29.9367	8.07009	2.96931	8.07009	29.432	8.07009	16.8527			8.07009	87.9077	8.07009	87.7879
8.08009	29.9738	8.08009	2.9729	8.08009	29.4684	8.08009	16.8707			8.08009	88.0393	8.08009	87.9305
8.09009	30.0109	8.09009	2.9765	8.09009	29.5049	8.09009	16.8886			8.09009	88.1709	8.09009	88.0733
8.10009	30.0479	8.10009	2.98009	8.10009	29.5413	8.10009	16.9065			8.10009	88.3023	8.10009	88.2163
8.11009	30.085	8.11009	2.98368	8.11009	29.5778	8.11009	16.9244			8.11009	88.4338	8.11009	88.3594
8.12009	30.1221	8.12009	2.98727	8.12009	29.6143	8.12009	16.9422			8.12009	88.5652	8.12009	88.5027
8.13009	30.1592	8.13009	2.99086	8.13009	29.6507	8.13009	16.9599			8.13009	88.6965	8.13009	88.6461
8.14009	30.1962	8.14009	2.99445	8.14009	29.6872	8.14009	16.9776			8.14009	88.8278	8.14009	88.7895
8.15009	30.2333	8.15009	2.99803	8.15009	29.7236	8.15009	16.9953			8.15009	88.9591	8.15009	88.933
8.16009	30.2704	8.16009	3.00162	8.16009	29.7601	8.16009	17.0129			8.16009	89.0903	8.16009	89.0765
8.17009	30.3075	8.17009	3.0052	8.17009	29.7965	8.17009	17.0305			8.17009	89.2214	8.17009	89.2199
8.18009	30.3445	8.18009	3.00879	8.18009	29.833	8.18009	17.048			8.18009	89.3525	8.18009	89.3633
8.19009	30.3816	8.19009	3.01237	8.19009	29.8695	8.19009	17.0654			8.19009	89.4836	8.19009	89.5066
8.20009	30.4187	8.20009	3.01595	8.20009	29.9059	8.20009	17.0828			8.20009	89.6145	8.20009	89.6498
8.21009	30.4557	8.21009	3.01953	8.21009	29.9424	8.21009	17.1002			8.21009	89.7455	8.21009	89.7928
8.22009	30.4928	8.22009	3.02311	8.22009	29.9788	8.22009	17.1175			8.22009	89.8764	8.22009	89.9356
8.23009	30.5299	8.23009	3.02668	8.23009	30.0153	8.23009	17.1348			8.23009	90.0072	8.23009	90.0781
8.24009	30.5669	8.24009	3.03026	8.24009	30.0517	8.24009	17.1519			8.24009	90.138	8.24009	90.2205
8.25009	30.604	8.25009	3.03383	8.25009	30.0882	8.25009	17.1691			8.25009	90.2687	8.25009	90.3625
8.26009	30.6411	8.26009	3.0374	8.26009	30.1246	8.26009	17.1862			8.26009	90.3993	8.26009	90.5042
8.27009	30.6782	8.27009	3.04097	8.27009	30.1611	8.27009	17.2032			8.27009	90.5299	8.27009	90.6456
8.28009	30.7152	8.28009	3.04454	8.28009	30.1976	8.28009	17.2202			8.28009	90.6604	8.28009	90.7866
8.29009	30.7523	8.29009	3.04811	8.29009	30.234	8.29009	17.2371			8.29009	90.7909	8.29009	90.9272
8.3001	30.7894	8.3001	3.05168	8.3001	30.2705	8.3001	17.2539			8.3001	90.9213	8.3001	91.0674
8.3101	30.8264	8.3101	3.05524	8.3101	30.3069	8.3101	17.2707			8.3101	91.0517	8.3101	91.2071
8.3201	30.8635	8.3201	3.05881	8.3201	30.3434	8.3201	17.2874			8.3201	91.182	8.3201	91.3464
8.3301	30.9006	8.3301	3.06237	8.3301	30.3798	8.3301	17.3041			8.3301	91.3122	8.3301	91.4852
8.3401	30.9376	8.3401	3.06593	8.3401	30.4163	8.3401	17.3207			8.3401	91.4424	8.3401	91.6235
8.3501	30.9747	8.3501	3.06949	8.3501	30.4527	8.3501	17.3372			8.3501	91.5724	8.3501	91.7613
8.3601	31.0118	8.3601	3.07305	8.3601	30.4892	8.3601	17.3537			8.3601	91.7025	8.3601	91.8985
8.3701	31.0488	8.3701	3.0766	8.3701	30.5257	8.3701	17.3701			8.3701	91.8324	8.3701	92.0352
8.3801	31.0859	8.3801	3.08016	8.3801	30.5621	8.3801	17.3865			8.3801	91.9623	8.3801	92.1713
8.3901	31.123	8.3901	3.08371	8.3901	30.5986	8.3901	17.4027			8.3901	92.0921	8.3901	92.3068
8.4001	31.16	8.4001	3.08726	8.4001	30.635	8.4001	17.419			8.4001	92.2219	8.4001	92.4417
8.4101	31.1971	8.4101	3.09081	8.4101	30.6715	8.4101	17.4351			8.4101	92.3516	8.4101	92.576
8.4201	31.2342	8.4201	3.09436	8.4201	30.7079	8.4201	17.4512			8.4201	92.4812	8.4201	92.7097
8.4301	31.2712	8.4301	3.0979	8.4301	30.7444	8.4301	17.4672			8.4301	92.6107	8.4301	92.8427
8.4401	31.3083	8.4401	3.10145	8.4401	30.7808	8.4401	17.4831			8.4401	92.7402	8.4401	92.9752
8.4501	31.3454	8.4501	3.10499	8.4501	30.8173	8.4501	17.4989			8.4501	92.8696	8.4501	93.107
8.4601	31.3824	8.4601	3.10853	8.4601	30.8537	8.4601	17.5147			8.4601	92.9989	8.4601	93.2381
8.4701	31.4195	8.4701	3.11207	8.4701	30.8902	8.4701	17.5304			8.4701	93.1281	8.4701	93.3687
8.4801	31.4566	8.4801	3.11561	8.4801	30.9266	8.4801	17.546			8.4801	93.2573	8.4801	93.4986
8.4901	31.4936	8.4901	3.11915	8.4901	30.9631	8.4901	17.5616			8.4901	93.3863	8.4901	93.6278
8.5001	31.5307	8.5001	3.12268	8.5001	30.9995	8.5001	17.5771			8.5001	93.5153	8.5001	93.7564
8.5101	31.5678	8.5101	3.12621	8.5101	31.036	8.5101	17.5925			8.5101	93.6443	8.5101	93.8844
8.5201	31.6048	8.5201	3.12974	8.5201	31.0725	8.5201	17.6078			8.5201	93.7731	8.5201	94.0117
8.5301	31.6419	8.5301	3.13327	8.5301	31.1089	8.5301	17.623			8.5301	93.9018	8.5301	94.1384
8.5401	31.6789	8.5401	3.1368	8.5401	31.1454	8.5401	17.6382			8.5401	94.0305	8.5401	94.2646
8.5501	31.716	8.5501	3.14032	8.5501	31.1818	8.5501	17.6532			8.5501	94.1591	8.5501	94.3901
8.5601	31.7531	8.5601	3.14384	8.5601	31.2183	8.5601	17.6682			8.5601	94.2876	8.5601	94.515
8.5701	31.7901	8.5701	3.14736	8.5701	31.2547	8.5701	17.6831			8.5701	94.416	8.5701	94.6393
8.5801	31.8272	8.5801	3.15088	8.5801	31.2912	8.5801	17.6979			8.5801	94.5443	8.5801	94.763
8.5901	31.8642	8.5901	3.1544	8.5901	31.3276	8.5901	17.7126			8.5901	94.6725	8.5901	94.8862
8.6001	31.9013	8.6001	3.15791	8.6001	31.3641	8.6001	17.7273			8.6001	94.8006	8.6001	95.0088
8.6101	31.9384	8.6101	3.16142	8.6101	31.4005	8.6101	17.7418			8.6101	94.9287	8.6101	95.1309
8.6201	31.9754	8.6201	3.16493	8.6201	31.437	8.6201	17.7562			8.6201	95.0566	8.6201	95.2525
8.6301	32.0125	8.6301	3.16844	8.6301	31.4734	8.6301	17.7706			8.6301	95.1844	8.6301	95.3735
8.6401	32.0495	8.6401	3.17195	8.6401	31.5099	8.6401	17.7848			8.6401	95.3122	8.6401	95.4941
8.6501	32.0866	8.6501	3.17545	8.6501	31.5463	8.6501	17.799			8.6501	95.4398	8.6501	95.6142
8.6601	32.1237	8.6601	3.17895	8.6601	31.5828	8.6601	17.8131			8.6601	95.5674	8.6601	95.7338
8.6701	32.1607	8.6701	3.18245	8.6701	31.6192	8.6701	17.827			8.6701	95.6948	8.6701	95.853
8.6801	32.1978	8.6801	3.18595	8.6801	31.6557	8.6801	17.8409			8.6801	95.8222	8.6801	95.9718
8.6901	32.2348	8.6901	3.18945	8.6901	31.6921	8.6901	17.8547			8.6901	95.9494	8.6901	96.0902
8.7001	32.2719	8.7001	3.19294	8.7001	31.7286	8.7001	17.8683			8.7001	96.0765	8.7001	96.2082
8.7101	32.3089	8.7101	3.19643	8.7101	31.765	8.7101	17.8819			8.7101	96.2036	8.7101	96.3258
8.7201	32.346	8.7201	3.19992	8.7201	31.8015	8.7201	17.8953			8.7201	96.3305	8.7201	96.4431
8.7301	32.3831	8.7301	3.2034	8.7301	31.8379	8.7301	17.9087			8.7301	96.4573	8.7301	96.5601
8.7401	32.4201	8.7401	3.20688	8.7401	31.8744	8.7401	17.9219			8.7401	96.584	8.7401	96.6767
8.7501	32.4572	8.7501	3.21036	8.7501	31.9108	8.7501	17.935			8.7501	96.7106	8.7501	96.7931
8.7601	32.4942	8.7601	3.21384	8.7601	31.9473	8.7601	17.9481			8.7601	96.837	8.7601	96.9093
8.7701	32.5313	8.7701	3.21732	8.7701	31.9837	8.7701	17.961			8.7701	96.9634	8.7701	97.0252
8.78011	32.5683	8.78011	3.22079	8.78011	32.0201	8.78011	17.9737			8.78011	97.0896	8.78011	97.1409
8.79011	32.6054	8.79011	3.22426	8.79011	32.0566	8.79011	17.9864			8.79011	97.2157	8.79011	97.2563
8.80011	32.6424	8.80011	3.22773	8.80011	32.093	8.80011	17.999			8.80011	97.3417	8.80011	97.3716
8.81011	32.6795	8.81011	3.2312	8.81011	32.1295	8.81011	18.0114			8.81011	97.4676	8.81011	97.4868
8.82011	32.7166	8.82011	3.23466	8.82011	32.1659	8.82011	18.0237			8.82011	97.5933	8.82011	97.6018
8.83011	32.7536	8.83011	3.23812	8.83011	32.2024	8.83011	18.0359			8.83011	97.7189	8.83011	97.7167
8.84011	32.7907	8.84011	3.24158	8.84011	32.2388	8.84011	18.0479			8.84011	97.8444	8.84011	97.8315
8.85011	32.8277	8.85011	3.24503	8.85011	32.2753	8.85011	18.0599			8.85011	97.9698	8.85011	97.9462
8.86011	32.8648	8.86011	3.24848	8.86011	32.3117	8.86011	18.0717			8.86011	98.095	8.86011	98.0609
8.87011	32.9018	8.87011	3.25193	8.87011	32.3482	8.87011	18.0834			8.87011	98.2201	8.87011	98.1755
8.88011	32.9389	8.88011	3.25538	8.88011	32.3846	8.88011	18.0949			8.88011	98.3451	8.88011	98.2901
8.89011	32.9759	8.89011	3.25882	8.89011	32.4211	8.89011	18.1063			8.89011	98.4699	8.89011	98.4047
8.90011	33.013	8.90011	3.26226	8.90011	32.4575	8.90011	18.1176			8.90011	98.5946	8.90011	98.5193
8.91011	33.05	8.91011	3.2657	8.91011	32.4939	8.91011	18.1287			8.91011	98.7191	8.91011	98.634
8.92011	33.0871	8.92011	3.26913	8.92011	32.5304	8.92011	18.1397			8.92011	98.8435	8.92011	98.7487
8.93011	33.1241	8.93011	3.27256	8.93011	32.5668	8.93011	18.1506			8.93011	98.9678	8.93011	98.8634
8.94011	33.1612	8.94011	3.27599	8.94011	32.6033	8.94011	18.1613			8.94011	99.0919	8.94011	98.9783
8.95011	33.1982	8.95011	3.27942	8.95011	32.6397	8.95011	18.1719			8.95011	99.2159	8.95011	99.0932
8.96011	33.2352	8.96011	3.28284	8.96011	32.6762	8.96011	18.1823			8.96011	99.3397	8.96011	99.2083
8.97011	33.2723	8.97011	3.28626	8.97011	32.7126	8.97011	18.1926			8.97011	99.4633	8.97011	99.3234
8.98011	33.3093	8.98011	3.28967	8.98011	32.7491	8.98011	18.2027			8.98011	99.5868	8.98011	99.4387
8.99011	33.3464	8.99011	3.29309	8.99011	32.7855	8.99011	18.2127			8.99011	99.7102	8.99011	99.5542
9.00011	33.3834	9.00011	3.29649	9.00011	32.8219	9.00011	18.2225			9.00011	99.8334	9.00011	99.6698
9.01011	33.4205	9.01011	3.2999	9.01011	32.8584	9.01011	18.2322			9.01011	99.9564	9.01011	99.7855
9.02011	33.4575	9.02011	3.3033	9.02011	32.8948	9.02011	18.2417			9.02011	100.079	9.02011	99.9015
9.03011	33.4946	9.03011	3.3067	9.03011	32.9313	9.03011	18.251			9.03011	100.202	9.03011	100.018
9.04011	33.5316	9.04011	3.3101	9.04011	32.9677	9.04011	18.2602			9.04011	100.324	9.04011	100.134
9.05011	33.5687	9.05011	3.31349	9.05011	33.0042	9.05011	18.2692			9.05011	100.447	9.05011	100.251
9.06011	33.6057	9.06011	3.31688	9.06011	33.0406	9.06011	18.278			9.06011	100.569	9.06011	100.367
9.07011	33.6427	9.07011	3.32026	9.07011	33.077	9.07011	18.2867			9.07011	100.691	9.07011	100.484
9.08011	33.6798	9.08011	3.32364	9.08011	33.1135	9.08011	18.2952			9.08011	100.813	9.08011	100.601
9.09011	33.7168	9.09011	3.32702	9.09011	33.1499	9.09011	18.3035			9.09011	100.935	9.09011	100.719
9.10011	33.7539	9.10011	3.3304	9.10011	33.1864	9.10011	18.3116			9.10011	101.056	9.10011	100.837
9.11011	33.7909	9.11011	3.33377	9.11011	33.2228	9.11011	18.3196			9.11011	101.177	9.11011	100.954
9.12011	33.8279	9.12011	3.33713	9.12011	33.2592	9.12011	18.3274			9.12011	101.298	9.12011	101.073
9.13011	33.865	9.13011	3.3405	9.13011	33.2957	9.13011	18.335			9.13011	101.419	9.13011	101.191
9.14011	33.902	9.14011	3.34386	9.14011	33.3321	9.14011	18.3424			9.14011	101.54	9.14011	101.309
9.15011	33.9391	9.15011	3.34721	9.15011	33.3686	9.15011	18.3496			9.15011	101.66	9.15011	101.428
9.16011	33.9761	9.16011	3.35056	9.16011	33.405	9.16011	18.3566			9.16011	101.781	9.16011	101.547
9.17011	34.0131	9.17011	3.35391	9.17011	33.4414	9.17011	18.3634			9.17011	101.901	9.17011	101.667
9.18012	34.0502	9.18012	3.35725	9.18012	33.4779	9.18012	18.37			9.18012	102.021	9.18012	101.786
9.19012	34.0872	9.19012	3.36059	9.19012	33.5143	9.19012	18.3765			9.19012	102.141	9.19012	101.906
9.20012	34.1242	9.20012	3.36393	9.20012	33.5508	9.20012	18.3827			9.20012	102.26	9.20012	102.026
9.21012	34.1613	9.21012	3.36726	9.21012	33.5872	9.21012	18.3887			9.21012	102.379	9.21012	102.146
9.22012	34.1983	9.22012	3.37058	9.22012	33.6236	9.22012	18.3945			9.22012	102.498	9.22012	102.266
9.23012	34.2354	9.23012	3.37391	9.23012	33.6601	9.23012	18.4001			9.23012	102.617	9.23012	102.387
9.24012	34.2724	9.24012	3.37722	9.24012	33.6965	9.24012	18.4055			9.24012	102.736	9.24012	102.508
9.25012	34.3094	9.25012	3.38054	9.25012	33.7329	9.25012	18.4106			9.25012	102.854	9.25012	102.629
9.26012	34.3465	9.26012	3.38385	9.26012	33.7694	9.26012	18.4155			9.26012	102.973	9.26012	102.75
9.27012	34.3835	9.27012	3.38715	9.27012	33.8058	9.27012	18.4203			9.27012	103.09	9.27012	102.871
9.28012	34.4205	9.28012	3.39045	9.28012	33.8423	9.28012	18.4247			9.28012	103.208	9.28012	102.993
9.29012	34.4576	9.29012	3.39375	9.29012	33.8787	9.29012	18.429			9.29012	103.326	9.29012	103.114
9.30012	34.4946	9.30012	3.39704	9.30012	33.9151	9.30012	18.433			9.30012	103.443	9.30012	103.236
9.31012	34.5316	9.31012	3.40032	9.31012	33.9516	9.31012	18.4368			9.31012	103.56	9.31012	103.358
9.32012	34.5686	9.32012	3.40361	9.32012	33.988	9.32012	18.4403			9.32012	103.677	9.32012	103.48
9.33012	34.6057	9.33012	3.40688	9.33012	34.0244	9.33012	18.4436			9.33012	103.793	9.33012	103.602
9.34012	34.6427	9.34012	3.41015	9.34012	34.0609	9.34012	18.4467			9.34012	103.909	9.34012	103.724
9.35012	34.6797	9.35012	3.41342	9.35012	34.0973	9.35012	18.4494			9.35012	104.025	9.35012	103.846
9.36012	34.7168	9.36012	3.41668	9.36012	34.1337	9.36012	18.452			9.36012	104.141	9.36012	103.968
9.37012	34.7538	9.37012	3.41994	9.37012	34.1702	9.37012	18.4543			9.37012	104.257	9.37012	104.091
9.38012	34.7908	9.38012	3.42319	9.38012	34.2066	9.38012	18.4563			9.38012	104.372	9.38012	104.213
9.39012	34.8278	9.39012	3.42644	9.39012	34.243	9.39012	18.4581			9.39012	104.487	9.39012	104.335
9.40012	34.8649	9.40012	3.42968	9.40012	34.2795	9.40012	18.4595			9.40012	104.601	9.40012	104.457
9.41012	34.9019	9.41012	3.43291	9.41012	34.3159	9.41012	18.4608			9.41012	104.716	9.41012	104.58
9.42012	34.9389	9.42012	3.43614	9.42012	34.3523	9.42012	18.4617			9.42012	104.83	9.42012	104.702
9.43012	34.9759	9.43012	3.43937	9.43012	34.3888	9.43012	18.4624			9.43012	104.944	9.43012	104.824
9.44012	35.013	9.44012	3.44259	9.44012	34.4252	9.44012	18.4627			9.44012	105.057	9.44012	104.946
9.45012	35.05	9.45012	3.44581	9.45012	34.4616	9.45012	18.4628			9.45012	105.171	9.45012	105.068
9.46012	35.087	9.46012	3.44901	9.46012	34.4981	9.46012	18.4626			9.46012	105.283	9.46012	105.189
9.47012	35.124	9.47012	3.45222	9.47012	34.5345	9.47012	18.4621			9.47012	105.396	9.47012	105.311
9.48012	35.161	9.48012	3.45541	9.48012	34.5709	9.48012	18.4613			9.48012	105.508	9.48012	105.432
9.49012	35.1981	9.49012	3.4586	9.49012	34.6074	9.49012	18.4602			9.49012	105.62	9.49012	105.553
9.50012	35.2351	9.50012	3.46179	9.50012	34.6438	9.50012	18.4588			9.50012	105.732	9.50012	105.674
9.51012	35.2721	9.51012	3.46497	9.51012	34.6802	9.51012	18.4571			9.51012	105.843	9.51012	105.795
9.52012	35.3091	9.52012	3.46814	9.52012	34.7166	9.52012	18.4551			9.52012	105.955	9.52012	105.915
9.53012	35.3461	9.53012	3.47131	9.53012	34.7531	9.53012	18.4527			9.53012	106.065	9.53012	106.036
9.54012	35.3832	9.54012	3.47447	9.54012	34.7895	9.54012	18.4501			9.54012	106.176	9.54012	106.155
9.55012	35.4202	9.55012	3.47763	9.55012	34.8259	9.55012	18.447			9.55012	106.286	9.55012	106.275
9.56012	35.4572	9.56012	3.48078	9.56012	34.8624	9.56012	18.4437			9.56012	106.395	9.56012	106.394
9.57012	35.4942	9.57012	3.48392	9.57012	34.8988	9.57012	18.44			9.57012	106.505	9.57012	106.513
9.58012	35.5312	9.58012	3.48706	9.58012	34.9352	9.58012	18.436			9.58012	106.614	9.58012	106.631
9.59012	35.5682	9.59012	3.49018	9.59012	34.9716	9.59012	18.4316			9.59012	106.723	9.59012	106.749
9.60012	35.6052	9.60012	3.49331	9.60012	35.0081	9.60012	18.4269			9.60012	106.831	9.60012	106.867
9.61013	35.6423	9.61013	3.49642	9.61013	35.0445	9.61013	18.4218			9.61013	106.939	9.61013	106.984
9.62012	35.6793	9.62012	3.49953	9.62012	35.0809	9.62012	18.4164			9.62012	107.046	9.62012	107.101
9.63012	35.7163	9.63012	3.50264	9.63012	35.1173	9.63012	18.4105			9.63012	107.154	9.63012	107.217
9.64012	35.7533	9.64012	3.50573	9.64012	35.1538	9.64012	18.4044			9.64012	107.26	9.64012	107.333
9.65013	35.7903	9.65013	3.50882	9.65013	35.1902	9.65013	18.3978			9.65013	107.367	9.65013	107.448
9.66013	35.8273	9.66013	3.5119	9.66013	35.2266	9.66013	18.3908			9.66013	107.473	9.66013	107.562
9.67013	35.8643	9.67013	3.51498	9.67013	35.263	9.67013	18.3835			9.67013	107.578	9.67013	107.676
9.68013	35.9013	9.68013	3.51805	9.68013	35.2995	9.68013	18.3758			9.68013	107.684	9.68013	107.79
9.69013	35.9383	9.69013	3.52111	9.69013	35.3359	9.69013	18.3677			9.69013	107.789	9.69013	107.903
9.70013	35.9753	9.70013	3.52416	9.70013	35.3723	9.70013	18.3591			9.70013	107.893	9.70013	108.015
9.71013	36.0123	9.71013	3.5272	9.71013	35.4087	9.71013	18.3502			9.71013	107.997	9.71013	108.126
9.72013	36.0493	9.72013	3.53024	9.72013	35.4452	9.72013	18.3408			9.72013	108.101	9.72013	108.237
9.73013	36.0863	9.73013	3.53327	9.73013	35.4816	9.73013	18.331			9.73013	108.204	9.73013	108.347
9.74013	36.1233	9.74013	3.53629	9.74013	35.518	9.74013	18.3208			9.74013	108.306	9.74013	108.457
9.75013	36.1603	9.75013	3.53931	9.75013	35.5544	9.75013	18.3102			9.75013	108.409	9.75013	108.566
9.76013	36.1973	9.76013	3.54231	9.76013	35.5908	9.76013	18.2991			9.76013	108.511	9.76013	108.674
9.77013	36.2343	9.77013	3.54531	9.77013	35.6273	9.77013	18.2876			9.77013	108.612	9.77013	108.781
9.78013	36.2713	9.78013	3.5483	9.78013	35.6637	9.78013	18.2756			9.78013	108.713	9.78013	108.887
9.79013	36.3083	9.79013	3.55129	9.79013	35.7001	9.79013	18.2632			9.79013	108.813	9.79013	108.993
9.80013	36.3453	9.80013	3.55426	9.80013	35.7365	9.80013	18.2503			9.80013	108.913	9.80013	109.098
9.81013	36.3823	9.81013	3.55722	9.81013	35.7729	9.81013	18.2369			9.81013	109.013	9.81013	109.202
9.82013	36.4193	9.82013	3.56018	9.82013	35.8094	9.82013	18.2231			9.82013	109.112	9.82013	109.305
9.83013	36.4563	9.83013	3.56313	9.83013	35.8458	9.83013	18.2088			9.83013	109.21	9.83013	109.408
9.84013	36.4933	9.84013	3.56607	9.84013	35.8822	9.84013	18.194			9.84013	109.308	9.84013	109.51
9.85013	36.5303	9.85013	3.569	9.85013	35.9186	9.85013	18.1787			9.85013	109.406	9.85013	109.61
9.86013	36.5673	9.86013	3.57192	9.86013	35.955	9.86013	18.1629			9.86013	109.503	9.86013	109.71
9.87013	36.6043	9.87013	3.57484	9.87013	35.9914	9.87013	18.1465			9.87013	109.599	9.87013	109.809
9.88013	36.6413	9.88013	3.57774	9.88013	36.0279	9.88013	18.1297			9.88013	109.695	9.88013	109.907
9.89013	36.6783	9.89013	3.58063	9.89013	36.0643	9.89013	18.1123			9.89013	109.791	9.89013	110.005
9.90013	36.7153	9.90013	3.58352	9.90013	36.1007	9.90013	18.0944			9.90013	109.885	9.90013	110.101
9.91013	36.7523	9.91013	3.58639	9.91013	36.1371	9.91013	18.076			9.91013	109.98	9.91013	110.196
9.92013	36.7893	9.92013	3.58926	9.92013	36.1735	9.92013	18.057			9.92013	110.074	9.92013	110.291
9.93013	36.8262	9.93013	3.59212	9.93013	36.2099	9.93013	18.0375			9.93013	110.167	9.93013	110.384
9.94013	36.8632	9.94013	3.59496	9.94013	36.2463	9.94013	18.0174			9.94013	110.259	9.94013	110.477
9.95013	36.9002	9.95013	3.5978	9.95013	36.2828	9.95013	17.9968			9.95013	110.351	9.95013	110.569
9.96013	36.9372	9.96013	3.60063	9.96013	36.3192	9.96013	17.9755			9.96013	110.443	9.96013	110.659
9.97013	36.9742	9.97013	3.60344	9.97013	36.3556	9.97013	17.9537			9.97013	110.534	9.97013	110.749
9.98013	37.0112	9.98013	3.60625	9.98013	36.392	9.98013	17.9313			9.98013	110.624	9.98013	110.838
9.99013	37.0481	9.99013	3.60905	9.99013	36.4284	9.99013	17.9083			9.99013	110.714	9.99013	110.926
10.0001	37.0851	10.0001	3.61183	10.0001	36.4648	10.0001	17.8847			10.0001	110.803	10.0001	111.012
10.0101	37.1221	10.0101	3.61461	10.0101	36.5012	10.0101	17.8604			10.0101	110.891	10.0101	111.098
10.0201	37.1591	10.0201	3.61737	10.0201	36.5376	10.0201	17.8356			10.0201	110.979	10.0201	111.183
10.0301	37.1961	10.0301	3.62012	10.0301	36.574	10.0301	17.8101			10.0301	111.066	10.0301	111.267
10.0401	37.233	10.0401	3.62287	10.0401	36.6105	10.0401	17.7839			10.0401	111.152	10.0401	111.35
10.0501	37.27	10.0501	3.6256	10.0501	36.6469	10.0501	17.7571			10.0501	111.238	10.0501	111.432
10.0601	37.307	10.0601	3.62832	10.0601	36.6833	10.0601	17.7297			10.0601	111.323	10.0601	111.513
10.0701	37.344	10.0701	3.63103	10.0701	36.7197	10.0701	17.7016			10.0701	111.408	10.0701	111.593
10.0801	37.3809	10.0801	3.63373	10.0801	36.7561	10.0801	17.6728			10.0801	111.492	10.0801	111.671
10.0901	37.4179	10.0901	3.63641	10.0901	36.7925	10.0901	17.6433			10.0901	111.575	10.0901	111.749
10.1001	37.4549	10.1001	3.63908	10.1001	36.8289	10.1001	17.6131			10.1001	111.657	10.1001	111.826
10.1101	37.4919	10.1101	3.64175	10.1101	36.8653	10.1101	17.5822			10.1101	111.739	10.1101	111.902
10.1201	37.5288	10.1201	3.6444	10.1201	36.9017	10.1201	17.5506			10.1201	111.819	10.1201	111.977
10.1301	37.5658	10.1301	3.64703	10.1301	36.9381	10.1301	17.5182			10.1301	111.9	10.1301	112.051
10.1401	37.6028	10.1401	3.64966	10.1401	36.9745	10.1401	17.4852			10.1401	111.979	10.1401	112.124
10.1501	37.6397	10.1501	3.65227	10.1501	37.0109	10.1501	17.4514			10.1501	112.058	10.1501	112.196
10.1601	37.6767	10.1601	3.65487	10.1601	37.0473	10.1601	17.4168			10.1601	112.135	10.1601	112.267
10.1701	37.7137	10.1701	3.65746	10.1701	37.0837	10.1701	17.3814			10.1701	112.213	10.1701	112.337
10.1801	37.7506	10.1801	3.66003	10.1801	37.1201	10.1801	17.3453			10.1801	112.289	10.1801	112.406
10.1901	37.7876	10.1901	3.6626	10.1901	37.1565	10.1901	17.3084			10.1901	112.364	10.1901	112.474
10.2001	37.8245	10.2001	3.66514	10.2001	37.1929	10.2001	17.2707			10.2001	112.439	10.2001	112.541
10.2101	37.8615	10.2101	3.66768	10.2101	37.2293	10.2101	17.2322			10.2101	112.513	10.2101	112.607
10.2201	37.8985	10.2201	3.6702	10.2201	37.2657	10.2201	17.1929			10.2201	112.586	10.2201	112.672
10.2301	37.9354	10.2301	3.67271	10.2301	37.3021	10.2301	17.1527			10.2301	112.658	10.2301	112.737
10.2401	37.9724	10.2401	3.6752	10.2401	37.3385	10.2401	17.1117			10.2401	112.729	10.2401	112.8
10.2501	38.0093	10.2501	3.67768	10.2501	37.3749	10.2501	17.0698			10.2501	112.8	10.2501	112.862
10.2601	38.0463	10.2601	3.68015	10.2601	37.4113	10.2601	17.0271			10.2601	112.869	10.2601	112.923
10.2701	38.0832	10.2701	3.6826	10.2701	37.4477	10.2701	16.9834			10.2701	112.938	10.2701	112.984
10.2801	38.1202	10.2801	3.68504	10.2801	37.4841	10.2801	16.9389			10.2801	113.006	10.2801	113.043
10.2901	38.1571	10.2901	3.68746	10.2901	37.5205	10.2901	16.8935			10.2901	113.073	10.2901	113.102
10.3001	38.1941	10.3001	3.68987	10.3001	37.5569	10.3001	16.8472			10.3001	113.139	10.3001	113.159
10.3101	38.231	10.3101	3.69226	10.3101	37.5933	10.3101	16.8			10.3101	113.203	10.3101	113.216
10.3201	38.268	10.3201	3.69463	10.3201	37.6297	10.3201	16.7518			10.3201	113.267	10.3201	113.272
10.3301	38.3049	10.3301	3.697	10.3301	37.6661	10.3301	16.7026			10.3301	113.33	10.3301	113.326
10.3401	38.3419	10.3401	3.69934	10.3401	37.7025	10.3401	16.6525			10.3401	113.393	10.3401	113.38
10.3501	38.3788	10.3501	3.70167	10.3501	37.7389	10.3501	16.6014			10.3501	113.454	10.3501	113.433
10.3601	38.4158	10.3601	3.70399	10.3601	37.7753	10.3601	16.5493			10.3601	113.514	10.3601	113.485
10.3701	38.4527	10.3701	3.70628	10.3701	37.8117	10.3701	16.4962			10.3701	113.573	10.3701	113.536
10.3801	38.4896	10.3801	3.70857	10.3801	37.8481	10.3801	16.4421			10.3801	113.631	10.3801	113.587
10.3901	38.5266	10.3901	3.71083	10.3901	37.8845	10.3901	16.387			10.3901	113.688	10.3901	113.636
10.4001	38.5635	10.4001	3.71308	10.4001	37.9208	10.4001	16.3308			10.4001	113.743	10.4001	113.684
10.4101	38.6005	10.4101	3.71531	10.4101	37.9572	10.4101	16.2735			10.4101	113.798	10.4101	113.732
10.4201	38.6374	10.4201	3.71753	10.4201	37.9936	10.4201	16.2152			10.4201	113.852	10.4201	113.779
10.4301	38.6743	10.4301	3.71973	10.4301	38.03	10.4301	16.1557			10.4301	113.904	10.4301	113.824
10.4401	38.7113	10.4401	3.72191	10.4401	38.0664	10.4401	16.0952			10.4401	113.956	10.4401	113.869
10.4501	38.7482	10.4501	3.72407	10.4501	38.1028	10.4501	16.0335			10.4501	114.006	10.4501	113.913
10.4601	38.7851	10.4601	3.72621	10.4601	38.1392	10.4601	15.9707			10.4601	114.055	10.4601	113.956
10.4701	38.822	10.4701	3.72834	10.4701	38.1756	10.4701	15.9068			10.4701	114.103	10.4701	113.999
10.4801	38.859	10.4801	3.73045	10.4801	38.2119	10.4801	15.8417			10.4801	114.15	10.4801	114.04
10.4901	38.8959	10.4901	3.73254	10.4901	38.2483	10.4901	15.7753			10.4901	114.196	10.4901	114.08
10.5001	38.9328	10.5001	3.73461	10.5001	38.2847	10.5001	15.7078			10.5001	114.24	10.5001	114.12
10.5101	38.9697	10.5101	3.73666	10.5101	38.3211	10.5101	15.6391			10.5101	114.283	10.5101	114.159
10.5201	39.0067	10.5201	3.7387	10.5201	38.3575	10.5201	15.5691			10.5201	114.325	10.5201	114.197
10.5301	39.0436	10.5301	3.74071	10.5301	38.3939	10.5301	15.4979			10.5301	114.365	10.5301	114.234
10.5401	39.0805	10.5401	3.74271	10.5401	38.4302	10.5401	15.4255			10.5401	114.405	10.5401	114.27
10.5501	39.1174	10.5501	3.74468	10.5501	38.4666	10.5501	15.3517			10.5501	114.443	10.5501	114.305
10.5601	39.1543	10.5601	3.74663	10.5601	38.503	10.5601	15.2766			10.5601	114.479	10.5601	114.339
10.5701	39.1913	10.5701	3.74857	10.5701	38.5394	10.5701	15.2002			10.5701	114.515	10.5701	114.372
10.5801	39.2282	10.5801	3.75048	10.5801	38.5758	10.5801	15.1225			10.5801	114.549	10.5801	114.405
10.5901	39.2651	10.5901	3.75238	10.5901	38.6121	10.5901	15.0434			10.5901	114.581	10.5901	114.436
10.6001	39.302	10.6001	3.75425	10.6001	38.6485	10.6001	14.9629			10.6001	114.612	10.6001	114.467
10.6101	39.3389	10.6101	3.7561	10.6101	38.6849	10.6101	14.8811			10.6101	114.642	10.6101	114.496
10.6201	39.3758	10.6201	3.75793	10.6201	38.7213	10.6201	14.7978			10.6201	114.67	10.6201	114.525
10.6301	39.4127	10.6301	3.75974	10.6301	38.7576	10.6301	14.7131			10.6301	114.697	10.6301	114.553
10.6401	39.4496	10.6401	3.76152	10.6401	38.794	10.6401	14.6269			10.6401	114.723	10.6401	114.579
10.6501	39.4865	10.6501	3.76328	10.6501	38.8304	10.6501	14.5393			10.6501	114.746	10.6501	114.605
10.6601	39.5234	10.6601	3.76502	10.6601	38.8668	10.6601	14.4502			10.6601	114.769	10.6601	114.629
10.6701	39.5603	10.6701	3.76674	10.6701	38.9031	10.6701	14.3595			10.6701	114.79	10.6701	114.653
10.6801	39.5972	10.6801	3.76844	10.6801	38.9395	10.6801	14.2674			10.6801	114.809	10.6801	114.675
10.6901	39.6341	10.6901	3.77011	10.6901	38.9759	10.6901	14.1736			10.6901	114.827	10.6901	114.697
10.7002	39.671	10.7002	3.77176	10.7002	39.0123	10.7002	14.0783			10.7002	114.843	10.7002	114.717
10.7102	39.7079	10.7102	3.77338	10.7102	39.0486	10.7102	13.9814			10.7102	114.857	10.7102	114.736
10.7202	39.7448	10.7202	3.77498	10.7202	39.085	10.7202	13.8829			10.7202	114.87	10.7202	114.754
10.7302	39.7817	10.7302	3.77656	10.7302	39.1214	10.7302	13.7827			10.7302	114.881	10.7302	114.77
10.7401	39.8186	10.7401	3.77811	10.7401	39.1577	10.7401	13.6809			10.7401	114.891	10.7401	114.785
10.7502	39.8555	10.7502	3.77963	10.7502	39.1941	10.7502	13.5774			10.7502	114.898	10.7502	114.799
10.7602	39.8924	10.7602	3.78113	10.7602	39.2305	10.7602	13.4722			10.7602	114.904	10.7602	114.812
10.7702	39.9292	10.7702	3.78261	10.7702	39.2668	10.7702	13.3652			10.7702	114.909	10.7702	114.823
10.7802	39.9661	10.7802	3.78406	10.7802	39.3032	10.7802	13.2565			10.7802	114.911	10.7802	114.833
10.7902	40.003	10.7902	3.78548	10.7902	39.3396	10.7902	13.146			10.7902	114.912	10.7902	114.841
10.8002	40.0399	10.8002	3.78688	10.8002	39.3759	10.8002	13.0337			10.8002	114.91	10.8002	114.848
10.8102	40.0768	10.8102	3.78825	10.8102	39.4123	10.8102	12.9196			10.8102	114.907	10.8102	114.852
10.8202	40.1136	10.8202	3.78959	10.8202	39.4486	10.8202	12.8036			10.8202	114.902	10.8202	114.856
10.8302	40.1505	10.8302	3.7909	10.8302	39.485	10.8302	12.6857			10.8302	114.896	10.8302	114.857
10.8402	40.1874	10.8402	3.79219	10.8402	39.5214	10.8402	12.5659			10.8402	114.887	10.8402	114.857
10.8502	40.2243	10.8502	3.79345	10.8502	39.5577	10.8502	12.4442			10.8502	114.876	10.8502	114.855
10.8602	40.2611	10.8602	3.79468	10.8602	39.5941	10.8602	12.3206			10.8602	114.863	10.8602	114.85
10.8702	40.298	10.8702	3.79589	10.8702	39.6304	10.8702	12.1949			10.8702	114.849	10.8702	114.844
10.8802	40.3349	10.8802	3.79706	10.8802	39.6668	10.8802	12.0673			10.8802	114.832	10.8802	114.835
10.8902	40.3717	10.8902	3.7982	10.8902	39.7031	10.8902	11.9376			10.8902	114.813	10.8902	114.825
10.9002	40.4086	10.9002	3.79932	10.9002	39.7395	10.9002	11.8058			10.9002	114.792	10.9002	114.811
10.9102	40.4454	10.9102	3.8004	10.9102	39.7759	10.9102	11.6719			10.9102	114.769	10.9102	114.796
10.9202	40.4823	10.9202	3.80146	10.9202	39.8122	10.9202	11.5359			10.9202	114.744	10.9202	114.778
10.9302	40.5192	10.9302	3.80248	10.9302	39.8486	10.9302	11.3978			10.9302	114.716	10.9302	114.757
10.9402	40.556	10.9402	3.80347	10.9402	39.8849	10.9402	11.2575			10.9402	114.687	10.9402	114.733
10.9502	40.5929	10.9502	3.80443	10.9502	39.9213	10.9502	11.1149			10.9502	114.655	10.9502	114.707
10.9602	40.6297	10.9602	3.80536	10.9602	39.9576	10.9602	10.9702			10.9602	114.62	10.9602	114.678
10.9702	40.6666	10.9702	3.80626	10.9702	39.994	10.9702	10.8231			10.9702	114.584	10.9702	114.645
10.9802	40.7034	10.9802	3.80713	10.9802	40.0303	10.9802	10.6737			10.9802	114.545	10.9802	114.61
10.9902	40.7402	10.9902	3.80796	10.9902	40.0667	10.9902	10.522			10.9902	114.504	10.9902	114.571
11.0002	40.7771	11.0002	3.80875	11.0002	40.103	11.0002	10.368			11.0002	114.46	11.0002	114.529
11.0102	40.8139	11.0102	3.80952	11.0102	40.1393	11.0102	10.2115			11.0102	114.414	11.0102	114.483
11.0202	40.8508	11.0202	3.81025	11.0202	40.1757	11.0202	10.0526			11.0202	114.366	11.0202	114.434
11.0302	40.8876	11.0302	3.81094	11.0302	40.212	11.0302	9.89126			11.0302	114.315	11.0302	114.381
11.0402	40.9244	11.0402	3.81161	11.0402	40.2484	11.0402	9.72741			11.0402	114.261	11.0402	114.324
11.0502	40.9613	11.0502	3.81223	11.0502	40.2847	11.0502	9.56101			11.0502	114.205	11.0502	114.263
11.0602	40.9981	11.0602	3.81282	11.0602	40.321	11.0602	9.39206			11.0602	114.146	11.0602	114.198
11.0702	41.0349	11.0702	3.81337	11.0702	40.3574	11.0702	9.22049			11.0702	114.085	11.0702	114.13
11.0802	41.0718	11.0802	3.81389	11.0802	40.3937	11.0802	9.04628			11.0802	114.021	11.0802	114.057
11.0902	41.1086	11.0902	3.81437	11.0902	40.4301	11.0902	8.86941			11.0902	113.954	11.0902	113.98
11.1002	41.1454	11.1002	3.81481	11.1002	40.4664	11.1002	8.68981			11.1002	113.885	11.1002	113.9
11.1102	41.1822	11.1102	3.81522	11.1102	40.5027	11.1102	8.50747			11.1102	113.812	11.1102	113.815
11.1202	41.219	11.1202	3.81559	11.1202	40.5391	11.1202	8.32235			11.1202	113.737	11.1202	113.726
11.1302	41.2559	11.1302	3.81591	11.1302	40.5754	11.1302	8.1344			11.1302	113.659	11.1302	113.633
11.1402	41.2927	11.1402	3.8162	11.1402	40.6117	11.1402	7.9436			11.1402	113.578	11.1402	113.536
11.1502	41.3295	11.1502	3.81645	11.1502	40.6481	11.1502	7.74989			11.1502	113.494	11.1502	113.435
11.1602	41.3663	11.1602	3.81666	11.1602	40.6844	11.1602	7.55323			11.1602	113.408	11.1602	113.331
11.1702	41.4031	11.1702	3.81683	11.1702	40.7207	11.1702	7.35361			11.1702	113.318	11.1702	113.222
11.1802	41.4399	11.1802	3.81696	11.1802	40.7571	11.1802	7.15095			11.1802	113.225	11.1802	113.111
11.1902	41.4767	11.1902	3.81704	11.1902	40.7934	11.1902	6.94523			11.1902	113.129	11.1902	112.996
11.2002	41.5135	11.2002	3.81709	11.2002	40.8297	11.2002	6.73642			11.2002	113.03	11.2002	112.878
11.2102	41.5503	11.2102	3.81709	11.2102	40.866	11.2102	6.52444			11.2102	112.927	11.2102	112.758
11.2202	41.5871	11.2202	3.81705	11.2202	40.9024	11.2202	6.3093			11.2202	112.822	11.2202	112.635
11.2302	41.6239	11.2302	3.81696	11.2302	40.9387	11.2302	6.0909			11.2302	112.713	11.2302	112.51
11.2402	41.6607	11.2402	3.81683	11.2402	40.975	11.2402	5.86923			11.2402	112.601	11.2402	112.383
11.2502	41.6975	11.2502	3.81666	11.2502	41.0113	11.2502	5.64425			11.2502	112.485	11.2502	112.255
11.2602	41.7343	11.2602	3.81644	11.2602	41.0476	11.2602	5.41589			11.2602	112.366	11.2602	112.126
11.2702	41.771	11.2702	3.81618	11.2702	41.084	11.2702	5.18412			11.2702	112.244	11.2702	111.997
11.2802	41.8078	11.2802	3.81587	11.2802	41.1203	11.2802	4.9489			11.2802	112.118	11.2802	111.867
11.2902	41.8446	11.2902	3.81551	11.2902	41.1566	11.2902	4.71016			11.2902	111.988	11.2902	111.739
11.3002	41.8814	11.3002	3.81511	11.3002	41.1929	11.3002	4.46788			11.3002	111.855	11.3002	111.611
11.3102	41.9181	11.3102	3.81466	11.3102	41.2292	11.3102	4.22198			11.3102	111.718	11.3102	111.485
11.3202	41.9549	11.3202	3.81416	11.3202	41.2655	11.3202	3.97243			11.3202	111.578	11.3202	111.361
11.3302	41.9917	11.3302	3.81361	11.3302	41.3019	11.3302	3.7192			11.3302	111.433	11.3302	111.239
11.3402	42.0284	11.3402	3.81301	11.3402	41.3382	11.3402	3.46219			11.3402	111.285	11.3402	111.121
11.3502	42.0652	11.3502	3.81237	11.3502	41.3745	11.3502	3.20139			11.3502	111.133	11.3502	111.006
11.3602	42.102	11.3602	3.81167	11.3602	41.4108	11.3602	2.93674			11.3602	110.978	11.3602	110.896
11.3702	42.1387	11.3702	3.81092	11.3702	41.4471	11.3702	2.66817			11.3702	110.818	11.3702	110.79
11.3802	42.1755	11.3802	3.81012	11.3802	41.4834	11.3802	2.39566			11.3802	110.654	11.3802	110.69
11.3902	42.2122	11.3902	3.80927	11.3902	41.5197	11.3902	2.11912			11.3902	110.486	11.3902	110.595
11.4002	42.249	11.4002	3.80836	11.4002	41.556	11.4002	1.8385			11.4002	110.314	11.4002	110.507
11.4102	42.2857	11.4102	3.8074	11.4102	41.5923	11.4102	1.55378			11.4102	110.138	11.4102	110.425
11.4202	42.3225	11.4202	3.80639	11.4202	41.6286	11.4202	1.26486			11.4202	109.958	11.4202	110.35
11.4302	42.3592	11.4302	3.80532	11.4302	41.6649	11.4302	0.971706			11.4302	109.773	11.4302	110.283
11.4402	42.396	11.4402	3.8042	11.4402	41.7012	11.4402	0.674274			11.4402	109.584	11.4402	110.223
11.4502	42.4327	11.4502	3.80302	11.4502	41.7375	11.4502	0.372465			11.4502	109.39	11.4502	110.171
11.4602	42.4694	11.4602	3.80179	11.4602	41.7738	11.4602	0.066267			11.4602	109.192	11.4602	110.127
11.4702	42.5062	11.4702	3.80049	11.4702	41.8101					11.4702	109.234	11.4702	110.092
11.4802	42.5429	11.4802	3.79914	11.4802	41.8464					11.4802	109.343	11.4802	110.065
11.4902	42.5796	11.4902	3.79773	11.4902	41.8827					11.4902	109.461	11.4902	110.047
11.5002	42.6163	11.5002	3.79627	11.5002	41.919					11.5002	109.579	11.5002	110.038
11.5102	42.6531	11.5102	3.79474	11.5102	41.9553					11.5102	109.697	11.5102	110.037
11.5202	42.6898	11.5202	3.79315	11.5202	41.9916					11.5202	109.814	11.5202	110.046
11.5302	42.7265	11.5302	3.7915	11.5302	42.0278					11.5302	109.932	11.5302	110.063
11.5402	42.7632	11.5402	3.78978	11.5402	42.0641					11.5402	110.05	11.5402	110.089
11.5502	42.7999	11.5502	3.78801	11.5502	42.1004					11.5502	110.168	11.5502	110.124
11.5602	42.8366	11.5602	3.78617	11.5602	42.1367					11.5602	110.285	11.5602	110.167
11.5702	42.8733	11.5702	3.78427	11.5702	42.173					11.5702	110.403	11.5702	110.218
11.5802	42.91	11.5802	3.7823	11.5802	42.2093					11.5802	110.52	11.5802	110.277
11.5902	42.9467	11.5902	3.78027	11.5902	42.2455					11.5902	110.638	11.5902	110.344
11.6002	42.9834	11.6002	3.77816	11.6002	42.2818					11.6002	110.755	11.6002	110.419
11.6102	43.0201	11.6102	3.776	11.6102	42.3181					11.6102	110.872	11.6102	110.501
11.6202	43.0568	11.6202	3.77376	11.6202	42.3544					11.6202	110.99	11.6202	110.591
11.6302	43.0935	11.6302	3.77146	11.6302	42.3906					11.6302	111.107	11.6302	110.686
11.6402	43.1302	11.6402	3.76908	11.6402	42.4269					11.6402	111.224	11.6402	110.789
11.6502	43.1668	11.6502	3.76664	11.6502	42.4632					11.6502	111.341	11.6502	110.897
11.6602	43.2035	11.6602	3.76412	11.6602	42.4995					11.6602	111.458	11.6602	111.01
11.6702	43.2402	11.6702	3.76153	11.6702	42.5357					11.6702	111.575	11.6702	111.129
11.6802	43.2768	11.6802	3.75887	11.6802	42.572					11.6802	111.691	11.6802	111.253
11.6902	43.3135	11.6902	3.75614	11.6902	42.6083					11.6902	111.808	11.6902	111.381
11.7002	43.3502	11.7002	3.75333	11.7002	42.6445					11.7002	111.924	11.7002	111.514
11.7102	43.3868	11.7102	3.75045	11.7102	42.6808					11.7102	112.041	11.7102	111.65
11.7202	43.4235	11.7202	3.74749	11.7202	42.717					11.7202	112.157	11.7202	111.789
11.7302	43.4601	11.7302	3.74445	11.7302	42.7533					11.7302	112.274	11.7302	111.931
11.7402	43.4968	11.7402	3.74133	11.7402	42.7896					11.7402	112.39	11.7402	112.075
11.7502	43.5334	11.7502	3.73814	11.7502	42.8258					11.7502	112.506	11.7502	112.222
11.7602	43.5701	11.7602	3.73486	11.7602	42.8621					11.7602	112.622	11.7602	112.37
11.7702	43.6067	11.7702	3.7315	11.7702	42.8983					11.7702	112.738	11.7702	112.52
11.7802	43.6433	11.7802	3.72807	11.7802	42.9346					11.7802	112.854	11.7802	112.671
11.7902	43.68	11.7902	3.72454	11.7902	42.9708					11.7902	112.97	11.7902	112.822
11.8002	43.7166	11.8002	3.72094	11.8002	43.0071					11.8002	113.086	11.8002	112.974
11.8102	43.7532	11.8102	3.71725	11.8102	43.0433					11.8102	113.201	11.8102	113.126
11.8202	43.7898	11.8202	3.71348	11.8202	43.0796					11.8202	113.317	11.8202	113.277
11.8302	43.8264	11.8302	3.70962	11.8302	43.1158					11.8302	113.432	11.8302	113.428
11.8402	43.863	11.8402	3.70567	11.8402	43.1521					11.8402	113.548	11.8402	113.578
11.8502	43.8997	11.8502	3.70163	11.8502	43.1883					11.8502	113.663	11.8502	113.728
11.8602	43.9363	11.8602	3.6975	11.8602	43.2245					11.8602	113.778	11.8602	113.876
11.8702	43.9729	11.8702	3.69328	11.8702	43.2608					11.8702	113.893	11.8702	114.022
11.8802	44.0095	11.8802	3.68898	11.8802	43.297					11.8802	114.008	11.8802	114.167
11.8902	44.046	11.8902	3.68457	11.8902	43.3332					11.8902	114.123	11.8902	114.31
11.9002	44.0826	11.9002	3.68008	11.9002	43.3695					11.9002	114.238	11.9002	114.452
11.9102	44.1192	11.9102	3.67549	11.9102	43.4057					11.9102	114.353	11.9102	114.591
11.9202	44.1558	11.9202	3.6708	11.9202	43.4419					11.9202	114.467	11.9202	114.728
11.9302	44.1924	11.9302	3.66601	11.9302	43.4782					11.9302	114.582	11.9302	114.863
11.9402	44.229	11.9402	3.66113	11.9402	43.5144					11.9402	114.696	11.9402	114.996
11.9502	44.2655	11.9502	3.65615	11.9502	43.5506					11.9502	114.811	11.9502	115.126
11.9602	44.3021	11.9602	3.65107	11.9602	43.5868					11.9602	114.925	11.9602	115.254
11.9702	44.3386	11.9702	3.64588	11.9702	43.6231					11.9702	115.039	11.9702	115.38
11.9802	44.3752	11.9802	3.64059	11.9802	43.6593					11.9802	115.153	11.9802	115.503
11.9902	44.4118	11.9902	3.6352	11.9902	43.6955					11.9902	115.267	11.9902	115.623
12.0002	44.4483	12.0002	3.62971	12.0002	43.7317					12.0002	115.38	12.0002	115.742
12.0102	44.4848	12.0102	3.6241	12.0102	43.7679					12.0102	115.494	12.0102	115.858
12.0202	44.5214	12.0202	3.61839	12.0202	43.8041					12.0202	115.607	12.0202	115.971
12.0302	44.5579	12.0302	3.61257	12.0302	43.8403					12.0302	115.721	12.0302	116.083
12.0402	44.5945	12.0402	3.60664	12.0402	43.8765					12.0402	115.834	12.0402	116.192
12.0502	44.631	12.0502	3.6006	12.0502	43.9128					12.0502	115.947	12.0502	116.299
12.0602	44.6675	12.0602	3.59444	12.0602	43.949					12.0602	116.06	12.0602	116.404
12.0702	44.704	12.0702	3.58818	12.0702	43.9852					12.0702	116.173	12.0702	116.507
12.0802	44.7405	12.0802	3.58179	12.0802	44.0214					12.0802	116.286	12.0802	116.608
12.0902	44.777	12.0902	3.57529	12.0902	44.0576					12.0902	116.399	12.0902	116.707
12.1002	44.8135	12.1002	3.56867	12.1002	44.0938					12.1002	116.511	12.1002	116.805
12.1102	44.85	12.1102	3.56193	12.1102	44.1299					12.1102	116.624	12.1102	116.901
12.1202	44.8865	12.1202	3.55507	12.1202	44.1661					12.1202	116.736	12.1202	116.995
12.1302	44.923	12.1302	3.54809	12.1302	44.2023					12.1302	116.848	12.1302	117.088
12.1402	44.9595	12.1402	3.54099	12.1402	44.2385					12.1402	116.96	12.1402	117.18
12.1502	44.996	12.1502	3.53376	12.1502	44.2747					12.1502	117.072	12.1502	117.271
12.1602	45.0325	12.1602	3.5264	12.1602	44.3109					12.1602	117.184	12.1602	117.36
12.1702	45.0689	12.1702	3.51892	12.1702	44.3471					12.1702	117.295	12.1702	117.449
12.1802	45.1054	12.1802	3.5113	12.1802	44.3832					12.1802	117.407	12.1802	117.537
12.1902	45.1419	12.1902	3.50356	12.1902	44.4194					12.1902	117.518	12.1902	117.625
12.2002	45.1783	12.2002	3.49568	12.2002	44.4556					12.2002	117.63	12.2002	117.711
12.2102	45.2148	12.2102	3.48767	12.2102	44.4918					12.2102	117.741	12.2102	117.798
12.2202	45.2512	12.2202	3.47952	12.2202	44.5279					12.2202	117.852	12.2202	117.884
12.2302	45.2877	12.2302	3.47124	12.2302	44.5641					12.2302	117.962	12.2302	117.97
12.2402	45.3241	12.2402	3.46281	12.2402	44.6003					12.2402	118.073	12.2402	118.055
12.2502	45.3606	12.2502	3.45425	12.2502	44.6364					12.2502	118.184	12.2502	118.141
12.2602	45.397	12.2602	3.44555	12.2602	44.6726					12.2602	118.294	12.2602	118.227
12.2702	45.4334	12.2702	3.4367	12.2702	44.7088					12.2702	118.404	12.2702	118.313
12.2802	45.4698	12.2802	3.42771	12.2802	44.7449					12.2802	118.514	12.2802	118.4
12.2902	45.5062	12.2902	3.41857	12.2902	44.7811					12.2902	118.624	12.2902	118.487
12.3002	45.5426	12.3002	3.40928	12.3002	44.8172					12.3002	118.734	12.3002	118.575
12.3102	45.579	12.3102	3.39984	12.3102	44.8534					12.3102	118.843	12.3102	118.663
12.3202	45.6154	12.3202	3.39025	12.3202	44.8895					12.3202	118.953	12.3202	118.752
12.3302	45.6518	12.3302	3.3805	12.3302	44.9257					12.3302	119.062	12.3302	118.842
12.3402	45.6882	12.3402	3.3706	12.3402	44.9618					12.3402	119.171	12.3402	118.933
12.3502	45.7246	12.3502	3.36054	12.3502	44.998					12.3502	119.28	12.3502	119.025
12.3602	45.761	12.3602	3.35033	12.3602	45.0341					12.3602	119.389	12.3602	119.117
12.3702	45.7973	12.3702	3.33995	12.3702	45.0703					12.3702	119.497	12.3702	119.212
12.3802	45.8337	12.3802	3.32941	12.3802	45.1064					12.3802	119.606	12.3802	119.307
12.3902	45.8701	12.3902	3.3187	12.3902	45.1425					12.3902	119.714	12.3902	119.404
12.4002	45.9064	12.4002	3.30783	12.4002	45.1787					12.4002	119.822	12.4002	119.501
12.4102	45.9428	12.4102	3.29679	12.4102	45.2148					12.4102	119.93	12.4102	119.601
12.4202	45.9791	12.4202	3.28558	12.4202	45.2509					12.4202	120.038	12.4202	119.701
12.4302	46.0154	12.4302	3.2742	12.4302	45.287					12.4302	120.145	12.4302	119.804
12.4402	46.0518	12.4402	3.26264	12.4402	45.3232					12.4402	120.253	12.4402	119.907
12.4502	46.0881	12.4502	3.25091	12.4502	45.3593					12.4502	120.36	12.4502	120.012
12.4602	46.1244	12.4602	3.23899	12.4602	45.3954					12.4602	120.467	12.4602	120.119
12.4702	46.1607	12.4702	3.2269	12.4702	45.4315					12.4702	120.574	12.4702	120.227
12.4802	46.197	12.4802	3.21463	12.4802	45.4676					12.4802	120.68	12.4802	120.336
12.4902	46.2333	12.4902	3.20216	12.4902	45.5037					12.4902	120.787	12.4902	120.447
12.5002	46.2696	12.5002	3.18952	12.5002	45.5398					12.5002	120.893	12.5002	120.56
12.5102	46.3059	12.5102	3.17668	12.5102	45.5759					12.5102	120.999	12.5102	120.673
12.5202	46.3422	12.5202	3.16366	12.5202	45.612					12.5202	121.105	12.5202	120.789
12.5302	46.3785	12.5302	3.15044	12.5302	45.6481					12.5302	121.21	12.5302	120.905
12.5402	46.4147	12.5402	3.13702	12.5402	45.6842					12.5402	121.316	12.5402	121.023
12.5502	46.451	12.5502	3.12341	12.5502	45.7203					12.5502	121.421	12.5502	121.141
12.5602	46.4873	12.5602	3.10959	12.5602	45.7564					12.5602	121.526	12.5602	121.261
12.5702	46.5235	12.5702	3.09558	12.5702	45.7925					12.5702	121.631	12.5702	121.382
12.5802	46.5598	12.5802	3.08136	12.5802	45.8286					12.5802	121.735	12.5802	121.504
12.5902	46.596	12.5902	3.06693	12.5902	45.8647					12.5902	121.84	12.5902	121.627
12.6002	46.6322	12.6002	3.05229	12.6002	45.9007					12.6002	121.944	12.6002	121.751
12.6102	46.6684	12.6102	3.03744	12.6102	45.9368					12.6102	122.048	12.6102	121.875
12.6202	46.7047	12.6202	3.02238	12.6202	45.9729					12.6202	122.152	12.6202	121.999
12.6302	46.7409	12.6302	3.0071	12.6302	46.009					12.6302	122.255	12.6302	122.125
12.6402	46.7771	12.6402	2.9916	12.6402	46.045					12.6402	122.358	12.6402	122.25
12.6502	46.8133	12.6502	2.97588	12.6502	46.0811					12.6502	122.461	12.6502	122.376
12.6602	46.8495	12.6602	2.95993	12.6602	46.1172					12.6602	122.564	12.6602	122.502
12.6702	46.8857	12.6702	2.94376	12.6702	46.1532					12.6702	122.667	12.6702	122.628
12.6802	46.9218	12.6802	2.92736	12.6802	46.1893					12.6802	122.769	12.6802	122.753
12.6902	46.958	12.6902	2.91073	12.6902	46.2253					12.6902	122.871	12.6902	122.879
12.7002	46.9942	12.7002	2.89386	12.7002	46.2614					12.7002	122.973	12.7002	123.004
12.7102	47.0303	12.7102	2.87675	12.7102	46.2974					12.7102	123.074	12.7102	123.128
12.7202	47.0665	12.7202	2.8594	12.7202	46.3335					12.7202	123.176	12.7202	123.252
12.7302	47.1026	12.7302	2.84181	12.7302	46.3695					12.7302	123.277	12.7302	123.376
12.7402	47.1387	12.7402	2.82398	12.7402	46.4056					12.7402	123.378	12.7402	123.498
12.7502	47.1749	12.7502	2.80589	12.7502	46.4416					12.7502	123.478	12.7502	123.62
12.7602	47.211	12.7602	2.78756	12.7602	46.4776					12.7602	123.578	12.7602	123.74
12.7702	47.2471	12.7702	2.76897	12.7702	46.5137					12.7702	123.678	12.7702	123.86
12.7802	47.2832	12.7802	2.75012	12.7802	46.5497					12.7802	123.778	12.7802	123.978
12.7902	47.3193	12.7902	2.73101	12.7902	46.5857					12.7902	123.878	12.7902	124.095
12.8002	47.3554	12.8002	2.71164	12.8002	46.6217					12.8002	123.977	12.8002	124.211
12.8102	47.3915	12.8102	2.692	12.8102	46.6577					12.8102	124.076	12.8102	124.325
12.8202	47.4275	12.8202	2.6721	12.8202	46.6938					12.8202	124.174	12.8202	124.438
12.8302	47.4636	12.8302	2.65192	12.8302	46.7298					12.8302	124.273	12.8302	124.55
12.8402	47.4997	12.8402	2.63146	12.8402	46.7658					12.8402	124.371	12.8402	124.659
12.8502	47.5357	12.8502	2.61073	12.8502	46.8018					12.8502	124.469	12.8502	124.768
12.8602	47.5718	12.8602	2.58971	12.8602	46.8378					12.8602	124.566	12.8602	124.874
12.8702	47.6078	12.8702	2.56841	12.8702	46.8738					12.8702	124.663	12.8702	124.979
12.8802	47.6438	12.8802	2.54682	12.8802	46.9098					12.8802	124.76	12.8802	125.082
12.8902	47.6798	12.8902	2.52494	12.8902	46.9458					12.8902	124.857	12.8902	125.184
12.9002	47.7159	12.9002	2.50277	12.9002	46.9818					12.9002	124.953	12.9002	125.284
12.9102	47.7519	12.9102	2.48029	12.9102	47.0177					12.9102	125.049	12.9102	125.382
12.9202	47.7878	12.9202	2.45751	12.9202	47.0537					12.9202	125.145	12.9202	125.479
12.9302	47.8238	12.9302	2.43443	12.9302	47.0897					12.9302	125.24	12.9302	125.573
12.9402	47.8598	12.9402	2.41104	12.9402	47.1257					12.9402	125.335	12.9402	125.667
12.9502	47.8958	12.9502	2.38734	12.9502	47.1616					12.9502	125.43	12.9502	125.758
12.9602	47.9317	12.9602	2.36332	12.9602	47.1976					12.9602	125.524	12.9602	125.848
12.9702	47.9677	12.9702	2.33897	12.9702	47.2336					12.9702	125.618	12.9702	125.937
12.9802	48.0036	12.9802	2.31431	12.9802	47.2695					12.9802	125.712	12.9802	126.024
12.9902	48.0396	12.9902	2.28932	12.9902	47.3055					12.9902	125.805	12.9902	126.109
13.0002	48.0755	13.0002	2.264	13.0002	47.3414					13.0002	125.898	13.0002	126.193
13.0102	48.1114	13.0102	2.23834	13.0102	47.3774					13.0102	125.991	13.0102	126.275
13.0202	48.1473	13.0202	2.21234	13.0202	47.4133					13.0202	126.083	13.0202	126.357
13.0302	48.1832	13.0302	2.18601	13.0302	47.4493					13.0302	126.175	13.0302	126.436
13.0402	48.2191	13.0402	2.15932	13.0402	47.4852					13.0402	126.267	13.0402	126.515
13.0502	48.255	13.0502	2.13229	13.0502	47.5212					13.0502	126.358	13.0502	126.593
13.0602	48.2909	13.0602	2.1049	13.0602	47.5571					13.0602	126.449	13.0602	126.669
13.0702	48.3267	13.0702	2.07715	13.0702	47.593					13.0702	126.539	13.0702	126.744
13.0802	48.3626	13.0802	2.04904	13.0802	47.6289					13.0802	126.63	13.0802	126.819
13.0902	48.3984	13.0902	2.02057	13.0902	47.6649					13.0902	126.719	13.0902	126.892
13.1002	48.4342	13.1002	1.99172	13.1002	47.7008					13.1002	126.809	13.1002	126.965
13.1102	48.4701	13.1102	1.9625	13.1102	47.7367					13.1102	126.898	13.1102	127.036
13.1202	48.5059	13.1202	1.93289	13.1202	47.7726					13.1202	126.986	13.1202	127.107
13.1302	48.5417	13.1302	1.90291	13.1302	47.8085					13.1302	127.074	13.1302	127.178
13.1402	48.5775	13.1402	1.87253	13.1402	47.8444					13.1402	127.162	13.1402	127.248
13.1502	48.6133	13.1502	1.84176	13.1502	47.8803					13.1502	127.25	13.1502	127.317
13.1602	48.649	13.1602	1.8106	13.1602	47.9162					13.1602	127.337	13.1602	127.386
13.1702	48.6848	13.1702	1.77903	13.1702	47.9521					13.1702	127.423	13.1702	127.454
13.1802	48.7206	13.1802	1.74706	13.1802	47.9879					13.1802	127.509	13.1802	127.522
13.1902	48.7563	13.1902	1.71467	13.1902	48.0238					13.1902	127.595	13.1902	127.59
13.2002	48.792	13.2002	1.68187	13.2002	48.0597					13.2002	127.68	13.2002	127.658
13.2102	48.8278	13.2102	1.64865	13.2102	48.0956					13.2102	127.765	13.2102	127.726
13.2202	48.8635	13.2202	1.61501	13.2202	48.1314					13.2202	127.849	13.2202	127.793
13.2302	48.8992	13.2302	1.58093	13.2302	48.1673					13.2302	127.933	13.2302	127.861
13.2402	48.9349	13.2402	1.54641	13.2402	48.2032					13.2402	128.017	13.2402	127.929
13.2502	48.9706	13.2502	1.51146	13.2502	48.239					13.2502	128.1	13.2502	127.996
13.2602	49.0062	13.2602	1.47606	13.2602	48.2749					13.2602	128.183	13.2602	128.064
13.2702	49.0419	13.2702	1.44022	13.2702	48.3107					13.2702	128.265	13.2702	128.133
13.2802	49.0775	13.2802	1.40391	13.2802	48.3465					13.2802	128.346	13.2802	128.202
13.2902	49.1132	13.2902	1.36715	13.2902	48.3824					13.2902	128.427	13.2902	128.271
13.3002	49.1488	13.3002	1.32991	13.3002	48.4182					13.3002	128.508	13.3002	128.34
13.3102	49.1844	13.3102	1.29221	13.3102	48.454					13.3102	128.588	13.3102	128.411
13.3202	49.22	13.3202	1.25403	13.3202	48.4899					13.3202	128.668	13.3202	128.481
13.3302	49.2556	13.3302	1.21537	13.3302	48.5257					13.3302	128.747	13.3302	128.553
13.3402	49.2912	13.3402	1.17622	13.3402	48.5615					13.3402	128.826	13.3402	128.625
13.3502	49.3268	13.3502	1.13657	13.3502	48.5973					13.3502	128.904	13.3502	128.698
13.3602	49.3623	13.3602	1.09643	13.3602	48.6331					13.3602	128.982	13.3602	128.772
13.3702	49.3979	13.3702	1.05578	13.3702	48.6689					13.3702	129.059	13.3702	128.846
13.3802	49.4334	13.3802	1.01463	13.3802	48.7047					13.3802	129.136	13.3802	128.922
13.3902	49.4689	13.3902	0.972948	13.3902	48.7405					13.3902	129.212	13.3902	128.998
13.4002	49.5044	13.4002	0.930751	13.4002	48.7763					13.4002	129.287	13.4002	129.076
13.4102	49.5399	13.4102	0.888025	13.4102	48.8121					13.4102	129.362	13.4102	129.154
13.4202	49.5754	13.4202	0.844764	13.4202	48.8478					13.4202	129.437	13.4202	129.234
13.4302	49.6109	13.4302	0.800963	13.4302	48.8836					13.4302	129.511	13.4302	129.315
13.4402	49.6464	13.4402	0.756611	13.4402	48.9194					13.4402	129.584	13.4402	129.397
13.4502	49.6818	13.4502	0.71171	13.4502	48.9551					13.4502	129.657	13.4502	129.481
13.4602	49.7173	13.4602	0.666249	13.4602	48.9909					13.4602	129.729	13.4602	129.566
13.4702	49.7527	13.4702	0.620222	13.4702	49.0266					13.4702	129.801	13.4702	129.652
13.4802	49.7881	13.4802	0.573622	13.4802	49.0624					13.4802	129.872	13.4802	129.74
13.4902	49.8235	13.4902	0.52644	13.4902	49.0981					13.4902	129.942	13.4902	129.829
13.5002	49.8589	13.5002	0.478675	13.5002	49.1339					13.5002	130.012	13.5002	129.919
13.5102	49.8943	13.5102	0.430319	13.5102	49.1696					13.5102	130.081	13.5102	130.011
13.5202	49.9296	13.5202	0.381363	13.5202	49.2053					13.5202	130.15	13.5202	130.105
13.5302	49.965	13.5302	0.331801	13.5302	49.241					13.5302	130.218	13.5302	130.2
13.5402	50.0003	13.5402	0.281622	13.5402	49.2768					13.5402	130.285	13.5402	130.297
13.5502	50.0356	13.5502	0.230827	13.5502	49.3125					13.5502	130.352	13.5502	130.395
13.5602	50.071	13.5602	0.179405	13.5602	49.3482					13.5602	130.418	13.5602	130.496
13.5702	50.1063	13.5702	0.127348	13.5702	49.3839					13.5702	130.483	13.5702	130.597
13.5802	50.1415	13.5802	0.07465	13.5802	49.4196					13.5802	130.548	13.5802	130.701
13.5902	50.1768	13.5902	0.021303	13.5902	49.4553					13.5902	130.612	13.5902	130.807
13.6002	50.2121			13.6002	49.4909					13.6002	130.708	13.6002	130.914
13.6102	50.2473			13.6102	49.5266					13.6102	130.825	13.6102	131.023
13.6202	50.2825			13.6202	49.5623					13.6202	130.943	13.6202	131.134
13.6302	50.3177			13.6302	49.598					13.6302	131.06	13.6302	131.247
13.6402	50.3529			13.6402	49.6336					13.6402	131.177	13.6402	131.361
13.6502	50.3881			13.6502	49.6693					13.6502	131.337	13.6502	131.478
13.6602	50.4233			13.6602	49.7049					13.6602	131.497	13.6602	131.597
13.6702	50.4585			13.6702	49.7406					13.6702	131.656	13.6702	131.717
13.6802	50.4936			13.6802	49.7762					13.6802	131.816	13.6802	131.839
13.6902	50.5287			13.6902	49.8118					13.6902	131.975	13.6902	131.964
13.7002	50.5638			13.7002	49.8475					13.7002	132.135	13.7002	132.09
13.7102	50.5989			13.7102	49.8831					13.7102	132.294	13.7102	132.218
13.7202	50.634			13.7202	49.9187					13.7202	132.454	13.7202	132.348
13.7302	50.6691			13.7302	49.9543					13.7302	132.613	13.7302	132.48
13.7402	50.7041			13.7402	49.9899					13.7402	132.773	13.7402	132.614
13.7502	50.7392			13.7502	50.0255					13.7502	132.932	13.7502	132.75
13.7602	50.7742			13.7602	50.0611					13.7602	133.092	13.7602	132.888
13.7702	50.8092			13.7702	50.0967					13.7702	133.251	13.7702	133.027
13.7802	50.8442			13.7802	50.1323					13.7802	133.41	13.7802	133.169
13.7902	50.8792			13.7902	50.1678					13.7902	133.57	13.7902	133.312
13.8002	50.9141			13.8002	50.2034					13.8002	133.729	13.8002	133.458
13.8102	50.9491			13.8102	50.239					13.8102	133.888	13.8102	133.605
13.8202	50.984			13.8202	50.2745					13.8202	134.048	13.8202	133.753
13.8302	51.0189			13.8302	50.3101					13.8302	134.207	13.8302	133.904
13.8402	51.0538			13.8402	50.3456					13.8402	134.366	13.8402	134.056
13.8502	51.0887			13.8502	50.3811					13.8502	134.525	13.8502	134.21
13.8602	51.1235			13.8602	50.4167					13.8602	134.684	13.8602	134.366
13.8702	51.1584			13.8702	50.4522					13.8702	134.843	13.8702	134.523
13.8802	51.1932			13.8802	50.4877					13.8802	135.003	13.8802	134.682
13.8902	51.228			13.8902	50.5232					13.8902	135.162	13.8902	134.842
13.9002	51.2628			13.9002	50.5587					13.9002	135.321	13.9002	135.004
13.9102	51.2976			13.9102	50.5942					13.9102	135.48	13.9102	135.168
13.9202	51.3323			13.9202	50.6297					13.9202	135.639	13.9202	135.332
13.9302	51.3671			13.9302	50.6652					13.9302	135.798	13.9302	135.498
13.9402	51.4018			13.9402	50.7006					13.9402	135.957	13.9402	135.665
13.9502	51.4365			13.9502	50.7361					13.9502	136.116	13.9502	135.834
13.9602	51.4712			13.9602	50.7716					13.9602	136.275	13.9602	136.004
13.9702	51.5058			13.9702	50.807					13.9702	136.434	13.9702	136.174
13.9802	51.5405			13.9802	50.8425					13.9802	136.592	13.9802	136.346
13.9902	51.5751			13.9902	50.8779					13.9902	136.751	13.9902	136.519
14.0002	51.6097			14.0002	50.9133					14.0002	136.91	14.0002	136.692
14.0102	51.6443			14.0102	50.9487					14.0102	137.069	14.0102	136.867
14.0202	51.6789			14.0202	50.9842					14.0202	137.228	14.0202	137.042
14.0302	51.7134			14.0302	51.0196					14.0302	137.386	14.0302	137.218
14.0402	51.748			14.0402	51.055					14.0402	137.545	14.0402	137.394
14.0502	51.7825			14.0502	51.0904					14.0502	137.704	14.0502	137.571
14.0602	51.817			14.0602	51.1258					14.0602	137.863	14.0602	137.749
14.0702	51.8515			14.0702	51.1611					14.0702	138.021	14.0702	137.927
14.0802	51.8859			14.0802	51.1965					14.0802	138.18	14.0802	138.105
14.0902	51.9204			14.0902	51.2319					14.0902	138.338	14.0902	138.284
14.1002	51.9548			14.1002	51.2672					14.1002	138.497	14.1002	138.463
14.1102	51.9892			14.1102	51.3026					14.1102	138.655	14.1102	138.641
14.1202	52.0236			14.1202	51.3379					14.1202	138.814	14.1202	138.82
14.1302	52.0579			14.1302	51.3732					14.1302	138.972	14.1302	138.999
14.1402	52.0923			14.1402	51.4086					14.1402	139.131	14.1402	139.178
14.1502	52.1266			14.1502	51.4439					14.1502	139.289	14.1502	139.357
14.1602	52.1609			14.1602	51.4792					14.1602	139.448	14.1602	139.535
14.1702	52.1951			14.1702	51.5145					14.1702	139.606	14.1702	139.713
14.1802	52.2294			14.1802	51.5498					14.1802	139.764	14.1802	139.891
14.1902	52.2636			14.1902	51.5851					14.1902	139.923	14.1902	140.068
14.2002	52.2978			14.2002	51.6204					14.2002	140.081	14.2002	140.245
14.2102	52.332			14.2102	51.6556					14.2102	140.239	14.2102	140.421
14.2202	52.3662			14.2202	51.6909					14.2202	140.397	14.2202	140.597
14.2302	52.4003			14.2302	51.7261					14.2302	140.555	14.2302	140.772
14.2402	52.4344			14.2402	51.7614					14.2402	140.714	14.2402	140.946
14.2502	52.4686			14.2502	51.7966					14.2502	140.872	14.2502	141.12
14.2602	52.5026			14.2602	51.8318					14.2602	141.03	14.2602	141.293
14.2702	52.5367			14.2702	51.867					14.2702	141.188	14.2702	141.465
14.2802	52.5707			14.2802	51.9023					14.2802	141.346	14.2802	141.636
14.2902	52.6047			14.2902	51.9374					14.2902	141.504	14.2902	141.806
14.3002	52.6387			14.3002	51.9726					14.3002	141.662	14.3002	141.975
14.3102	52.6727			14.3102	52.0078					14.3102	141.82	14.3102	142.143
14.3202	52.7066			14.3202	52.043					14.3202	141.978	14.3202	142.31
14.3302	52.7405			14.3302	52.0782					14.3302	142.135	14.3302	142.476
14.3402	52.7744			14.3402	52.1133					14.3402	142.293	14.3402	142.641
14.3502	52.8083			14.3502	52.1485					14.3502	142.451	14.3502	142.805
14.3602	52.8421			14.3602	52.1836					14.3602	142.609	14.3602	142.967
14.3702	52.8759			14.3702	52.2187					14.3702	142.766	14.3702	143.129
14.3802	52.9097			14.3802	52.2538					14.3802	142.924	14.3802	143.289
14.3902	52.9435			14.3902	52.289					14.3902	143.082	14.3902	143.448
14.4002	52.9773			14.4002	52.3241					14.4002	143.239	14.4002	143.606
14.4102	53.011			14.4102	52.3591					14.4102	143.397	14.4102	143.763
14.4202	53.0447			14.4202	52.3942					14.4202	143.555	14.4202	143.919
14.4302	53.0783			14.4302	52.4293					14.4302	143.712	14.4302	144.073
14.4402	53.112			14.4402	52.4643					14.4402	143.87	14.4402	144.226
14.4502	53.1456			14.4502	52.4994					14.4502	144.027	14.4502	144.378
14.4602	53.1792			14.4602	52.5344					14.4602	144.184	14.4602	144.529
14.4702	53.2127			14.4702	52.5695					14.4702	144.342	14.4702	144.679
14.4802	53.2463			14.4802	52.6045					14.4802	144.499	14.4802	144.828
14.4902	53.2798			14.4902	52.6395					14.4902	144.656	14.4902	144.976
14.5002	53.3133			14.5002	52.6745					14.5002	144.814	14.5002	145.122
14.5102	53.3467			14.5102	52.7095					14.5102	144.971	14.5102	145.268
14.5202	53.3802			14.5202	52.7445					14.5202	145.128	14.5202	145.413
14.5302	53.4136			14.5302	52.7794					14.5302	145.285	14.5302	145.556
14.5402	53.4469			14.5402	52.8144					14.5402	145.442	14.5402	145.699
14.5502	53.4803			14.5502	52.8493					14.5502	145.599	14.5502	145.841
14.5602	53.5136			14.5602	52.8843					14.5602	145.756	14.5602	145.982
14.5702	53.5469			14.5702	52.9192					14.5702	145.913	14.5702	146.122
14.5802	53.5802			14.5802	52.9541					14.5802	146.07	14.5802	146.262
14.5902	53.6134			14.5902	52.989					14.5902	146.227	14.5902	146.401
14.6002	53.6466			14.6002	53.0239					14.6002	146.384	14.6002	146.539
14.6102	53.6798			14.6102	53.0588					14.6102	146.541	14.6102	146.677
14.6202	53.7129			14.6202	53.0937					14.6202	146.698	14.6202	146.814
14.6302	53.746			14.6302	53.1286					14.6302	146.854	14.6302	146.95
14.6402	53.7791			14.6402	53.1634					14.6402	147.011	14.6402	147.087
14.6502	53.8122			14.6502	53.1982					14.6502	147.168	14.6502	147.223
14.6602	53.8452			14.6602	53.2331					14.6602	147.324	14.6602	147.358
14.6702	53.8782			14.6702	53.2679					14.6702	147.481	14.6702	147.494
14.6802	53.9112			14.6802	53.3027					14.6802	147.638	14.6802	147.629
14.6902	53.9441			14.6902	53.3375					14.6902	147.794	14.6902	147.764
14.7002	53.977			14.7002	53.3723					14.7002	147.951	14.7002	147.899
14.7102	54.0099			14.7102	53.407					14.7102	148.107	14.7102	148.035
14.7202	54.0427			14.7202	53.4418					14.7202	148.263	14.7202	148.17
14.7302	54.0755			14.7302	53.4765					14.7302	148.42	14.7302	148.306
14.7402	54.1083			14.7402	53.5113					14.7402	148.576	14.7402	148.442
14.7502	54.141			14.7502	53.546					14.7502	148.732	14.7502	148.578
14.7602	54.1738			14.7602	53.5807					14.7602	148.888	14.7602	148.714
14.7702	54.2064			14.7702	53.6154					14.7702	149.044	14.7702	148.851
14.7802	54.2391			14.7802	53.6501					14.7802	149.201	14.7802	148.989
14.7902	54.2717			14.7902	53.6848					14.7902	149.357	14.7902	149.127
14.8002	54.3043			14.8002	53.7194					14.8002	149.513	14.8002	149.266
14.8102	54.3368			14.8102	53.7541					14.8102	149.669	14.8102	149.406
14.8202	54.3693			14.8202	53.7887					14.8202	149.824	14.8202	149.546
14.8302	54.4018			14.8302	53.8233					14.8302	149.98	14.8302	149.687
14.8402	54.4342			14.8402	53.858					14.8402	150.136	14.8402	149.83
14.8502	54.4666			14.8502	53.8926					14.8502	150.292	14.8502	149.973
14.8602	54.499			14.8602	53.9271					14.8602	150.448	14.8602	150.117
14.8702	54.5314			14.8702	53.9617					14.8702	150.603	14.8702	150.262
14.8802	54.5637			14.8802	53.9963					14.8802	150.759	14.8802	150.408
14.8902	54.5959			14.8902	54.0308					14.8902	150.915	14.8902	150.556
14.9002	54.6282			14.9002	54.0654					14.9002	151.07	14.9002	150.705
14.9102	54.6603			14.9102	54.0999					14.9102	151.225	14.9102	150.855
14.9202	54.6925			14.9202	54.1344					14.9202	151.381	14.9202	151.006
14.9302	54.7246			14.9302	54.1689					14.9302	151.536	14.9302	151.158
14.9402	54.7567			14.9402	54.2033					14.9402	151.692	14.9402	151.312
14.9502	54.7887			14.9502	54.2378					14.9502	151.847	14.9502	151.467
14.9602	54.8207			14.9602	54.2723					14.9602	152.002	14.9602	151.624
14.9702	54.8527			14.9702	54.3067					14.9702	152.157	14.9702	151.781
14.9802	54.8846			14.9802	54.3411					14.9802	152.312	14.9802	151.941
14.9902	54.9165			14.9902	54.3755					14.9902	152.467	14.9902	152.101
15.0002	54.9484			15.0002	54.4099					15.0002	152.622	15.0002	152.263
15.0102	54.9802			15.0102	54.4443					15.0102	152.777	15.0102	152.426
15.0202	55.012			15.0202	54.4787					15.0202	152.932	15.0202	152.59
15.0302	55.0437			15.0302	54.513					15.0302	153.087	15.0302	152.756
15.0402	55.0754			15.0402	54.5474					15.0402	153.242	15.0402	152.923
15.0502	55.1071			15.0502	54.5817					15.0502	153.397	15.0502	153.091
15.0602	55.1387			15.0602	54.616					15.0602	153.551	15.0602	153.261
15.0702	55.1702			15.0702	54.6503					15.0702	153.706	15.0702	153.431
15.0802	55.2018			15.0802	54.6846					15.0802	153.86	15.0802	153.603
15.0902	55.2333			15.0902	54.7188					15.0902	154.015	15.0902	153.775
15.1003	55.2647			15.1003	54.7531					15.1003	154.169	15.1003	153.949
15.1103	55.2961			15.1103	54.7873					15.1103	154.324	15.1103	154.123
15.1203	55.3275			15.1203	54.8215					15.1203	154.478	15.1203	154.298
15.1303	55.3588			15.1303	54.8557					15.1303	154.632	15.1303	154.474
15.1403	55.3901			15.1403	54.8899					15.1403	154.787	15.1403	154.65
15.1503	55.4213			15.1503	54.9241					15.1503	154.941	15.1503	154.827
15.1603	55.4525			15.1603	54.9582					15.1603	155.095	15.1603	155.004
15.1703	55.4836			15.1703	54.9924					15.1703	155.249	15.1703	155.182
15.1803	55.5147			15.1803	55.0265					15.1803	155.403	15.1803	155.36
15.1903	55.5458			15.1903	55.0606					15.1903	155.557	15.1903	155.538
15.2003	55.5768			15.2003	55.0947					15.2003	155.711	15.2003	155.716
15.2103	55.6078			15.2103	55.1287					15.2103	155.864	15.2103	155.895
15.2203	55.6387			15.2203	55.1628					15.2203	156.018	15.2203	156.073
15.2303	55.6696			15.2303	55.1968					15.2303	156.172	15.2303	156.25
15.2403	55.7004			15.2403	55.2308					15.2403	156.325	15.2403	156.428
15.2503	55.7312			15.2503	55.2649					15.2503	156.479	15.2503	156.605
15.2603	55.7619			15.2603	55.2988					15.2603	156.632	15.2603	156.781
15.2703	55.7926			15.2703	55.3328					15.2703	156.786	15.2703	156.957
15.2803	55.8232			15.2803	55.3668					15.2803	156.939	15.2803	157.132
15.2903	55.8538			15.2903	55.4007					15.2903	157.092	15.2903	157.306
15.3003	55.8844			15.3003	55.4346					15.3003	157.246	15.3003	157.479
15.3103	55.9149			15.3103	55.4685					15.3103	157.399	15.3103	157.651
15.3203	55.9453			15.3203	55.5024					15.3203	157.552	15.3203	157.822
15.3303	55.9757			15.3303	55.5363					15.3303	157.705	15.3303	157.992
15.3403	56.006			15.3403	55.5701					15.3403	157.858	15.3403	158.16
15.3503	56.0363			15.3503	55.6039					15.3503	158.011	15.3503	158.328
15.3603	56.0666			15.3603	55.6378					15.3603	158.163	15.3603	158.494
15.3703	56.0968			15.3703	55.6715					15.3703	158.316	15.3703	158.658
15.3803	56.1269			15.3803	55.7053					15.3803	158.469	15.3803	158.821
15.3903	56.157			15.3903	55.7391					15.3903	158.621	15.3903	158.982
15.4003	56.187			15.4003	55.7728					15.4003	158.774	15.4003	159.142
15.4103	56.217			15.4103	55.8065					15.4103	158.926	15.4103	159.301
15.4203	56.2469			15.4203	55.8402					15.4203	159.079	15.4203	159.457
15.4303	56.2768			15.4303	55.8739					15.4303	159.231	15.4303	159.612
15.4403	56.3066			15.4403	55.9076					15.4403	159.383	15.4403	159.766
15.4503	56.3364			15.4503	55.9412					15.4503	159.535	15.4503	159.917
15.4603	56.3661			15.4603	55.9748					15.4603	159.687	15.4603	160.067
15.4703	56.3958			15.4703	56.0084					15.4703	159.839	15.4703	160.216
15.4803	56.4254			15.4803	56.042					15.4803	159.991	15.4803	160.363
15.4903	56.4549			15.4903	56.0756					15.4903	160.143	15.4903	160.508
15.5003	56.4844			15.5003	56.1091					15.5003	160.295	15.5003	160.651
15.5103	56.5138			15.5103	56.1426					15.5103	160.447	15.5103	160.793
15.5203	56.5432			15.5203	56.1761					15.5203	160.598	15.5203	160.934
15.5303	56.5725			15.5303	56.2096					15.5303	160.75	15.5303	161.073
15.5403	56.6018			15.5403	56.2431					15.5403	160.901	15.5403	161.211
15.5503	56.631			15.5503	56.2765					15.5503	161.053	15.5503	161.347
15.5603	56.6601			15.5603	56.3099					15.5603	161.204	15.5603	161.482
15.5703	56.6892			15.5703	56.3433					15.5703	161.355	15.5703	161.616
15.5803	56.7183			15.5803	56.3767					15.5803	161.506	15.5803	161.748
15.5903	56.7472			15.5903	56.4101					15.5903	161.657	15.5903	161.88
15.6003	56.7761			15.6003	56.4434					15.6003	161.808	15.6003	162.01
15.6103	56.805			15.6103	56.4767					15.6103	161.959	15.6103	162.14
15.6203	56.8338			15.6203	56.51					15.6203	162.11	15.6203	162.269
15.6303	56.8625			15.6303	56.5433					15.6303	162.261	15.6303	162.397
15.6403	56.8911			15.6403	56.5765					15.6403	162.411	15.6403	162.524
15.6503	56.9197			15.6503	56.6097					15.6503	162.562	15.6503	162.651
15.6603	56.9483			15.6603	56.6429					15.6603	162.712	15.6603	162.777
15.6703	56.9767			15.6703	56.6761					15.6703	162.862	15.6703	162.903
15.6803	57.0051			15.6803	56.7093					15.6803	163.013	15.6803	163.029
15.6903	57.0335			15.6903	56.7424					15.6903	163.163	15.6903	163.155
15.7003	57.0617			15.7003	56.7755					15.7003	163.313	15.7003	163.28
15.7103	57.09			15.7103	56.8086					15.7103	163.463	15.7103	163.405
15.7203	57.1181			15.7203	56.8417					15.7203	163.613	15.7203	163.531
15.7303	57.1462			15.7303	56.8747					15.7303	163.763	15.7303	163.657
15.7403	57.1742			15.7403	56.9077					15.7403	163.913	15.7403	163.783
15.7503	57.2021			15.7503	56.9407					15.7503	164.062	15.7503	163.91
15.7603	57.23			15.7603	56.9737					15.7603	164.212	15.7603	164.037
15.7703	57.2578			15.7703	57.0066					15.7703	164.361	15.7703	164.164
15.7803	57.2855			15.7803	57.0396					15.7803	164.51	15.7803	164.293
15.7903	57.3132			15.7903	57.0725					15.7903	164.66	15.7903	164.422
15.8003	57.3408			15.8003	57.1053					15.8003	164.809	15.8003	164.552
15.8103	57.3683			15.8103	57.1382					15.8103	164.958	15.8103	164.683
15.8203	57.3958			15.8203	57.171					15.8203	165.107	15.8203	164.815
15.8303	57.4231			15.8303	57.2038					15.8303	165.256	15.8303	164.949
15.8403	57.4504			15.8403	57.2366					15.8403	165.405	15.8403	165.083
15.8503	57.4777			15.8503	57.2693					15.8503	165.553	15.8503	165.219
15.8603	57.5048			15.8603	57.302					15.8603	165.702	15.8603	165.356
15.8703	57.5319			15.8703	57.3347					15.8703	165.85	15.8703	165.494
15.8803	57.5589			15.8803	57.3674					15.8803	165.999	15.8803	165.634
15.8903	57.5859			15.8903	57.4001					15.8903	166.147	15.8903	165.775
15.9003	57.6128			15.9003	57.4327					15.9003	166.295	15.9003	165.918
15.9103	57.6395			15.9103	57.4653					15.9103	166.443	15.9103	166.063
15.9203	57.6662			15.9203	57.4978					15.9203	166.591	15.9203	166.209
15.9303	57.6929			15.9303	57.5304					15.9303	166.739	15.9303	166.356
15.9403	57.7194			15.9403	57.5629					15.9403	166.887	15.9403	166.505
15.9503	57.7459			15.9503	57.5954					15.9503	167.034	15.9503	166.656
15.9603	57.7723			15.9603	57.6278					15.9603	167.182	15.9603	166.809
15.9703	57.7986			15.9703	57.6602					15.9703	167.329	15.9703	166.963
15.9803	57.8249			15.9803	57.6926					15.9803	167.477	15.9803	167.118
15.9903	57.851			15.9903	57.725					15.9903	167.624	15.9903	167.275
16.0003	57.8771			16.0003	57.7573					16.0003	167.771	16.0003	167.434
16.0103	57.9031			16.0103	57.7897					16.0103	167.918	16.0103	167.593
16.0203	57.929			16.0203	57.822					16.0203	168.065	16.0203	167.755
16.0303	57.9548			16.0303	57.8542					16.0303	168.211	16.0303	167.917
16.0403	57.9806			16.0403	57.8864					16.0403	168.358	16.0403	168.081
16.0503	58.0062			16.0503	57.9186					16.0503	168.505	16.0503	168.246
16.0603	58.0318			16.0603	57.9508					16.0603	168.651	16.0603	168.413
16.0703	58.0573			16.0703	57.9829					16.0703	168.797	16.0703	168.58
16.0803	58.0827			16.0803	58.0151					16.0803	168.943	16.0803	168.748
16.0903	58.108			16.0903	58.0471					16.0903	169.089	16.0903	168.917
16.1003	58.1333			16.1003	58.0792					16.1003	169.235	16.1003	169.086
16.1103	58.1584			16.1103	58.1112					16.1103	169.381	16.1103	169.256
16.1203	58.1834			16.1203	58.1432					16.1203	169.527	16.1203	169.427
16.1303	58.2084			16.1303	58.1752					16.1303	169.672	16.1303	169.598
16.1403	58.2333			16.1403	58.2071					16.1403	169.818	16.1403	169.769
16.1503	58.2581			16.1503	58.239					16.1503	169.963	16.1503	169.94
16.1603	58.2828			16.1603	58.2709					16.1603	170.108	16.1603	170.111
16.1703	58.3074			16.1703	58.3027					16.1703	170.253	16.1703	170.282
16.1803	58.3319			16.1803	58.3345					16.1803	170.398	16.1803	170.453
16.1903	58.3563			16.1903	58.3663					16.1903	170.543	16.1903	170.623
16.2003	58.3806			16.2003	58.398					16.2003	170.688	16.2003	170.793
16.2103	58.4048			16.2103	58.4297					16.2103	170.832	16.2103	170.962
16.2203	58.4289			16.2203	58.4614					16.2203	170.976	16.2203	171.131
16.2303	58.453			16.2303	58.493					16.2303	171.121	16.2303	171.298
16.2403	58.4769			16.2403	58.5246					16.2403	171.265	16.2403	171.465
16.2503	58.5007			16.2503	58.5562					16.2503	171.409	16.2503	171.63
16.2603	58.5245			16.2603	58.5877					16.2603	171.553	16.2603	171.794
16.2703	58.5481			16.2703	58.6192					16.2703	171.696	16.2703	171.957
16.2803	58.5716			16.2803	58.6507					16.2803	171.84	16.2803	172.119
16.2903	58.5951			16.2903	58.6821					16.2903	171.983	16.2903	172.279
16.3003	58.6184			16.3003	58.7136					16.3003	172.127	16.3003	172.438
16.3103	58.6417			16.3103	58.7449					16.3103	172.27	16.3103	172.595
16.3203	58.6648			16.3203	58.7763					16.3203	172.413	16.3203	172.751
16.3303	58.6878			16.3303	58.8075					16.3303	172.556	16.3303	172.905
16.3403	58.7107			16.3403	58.8388					16.3403	172.698	16.3403	173.057
16.3503	58.7336			16.3503	58.87					16.3503	172.841	16.3503	173.207
16.3603	58.7563			16.3603	58.9012					16.3603	172.983	16.3603	173.356
16.3703	58.7789			16.3703	58.9324					16.3703	173.126	16.3703	173.503
16.3803	58.8014			16.3803	58.9635					16.3803	173.268	16.3803	173.648
16.3903	58.8238			16.3903	58.9946					16.3903	173.41	16.3903	173.791
16.4003	58.846			16.4003	59.0256					16.4003	173.552	16.4003	173.933
16.4103	58.8682			16.4103	59.0566					16.4103	173.693	16.4103	174.072
16.4203	58.8903			16.4203	59.0876					16.4203	173.835	16.4203	174.21
16.4303	58.9122			16.4303	59.1185					16.4303	173.976	16.4303	174.346
16.4403	58.934			16.4403	59.1494					16.4403	174.117	16.4403	174.481
16.4503	58.9558			16.4503	59.1803					16.4503	174.258	16.4503	174.614
16.4603	58.9774			16.4603	59.2111					16.4603	174.399	16.4603	174.745
16.4703	58.9989			16.4703	59.2419					16.4703	174.54	16.4703	174.874
16.4803	59.0202			16.4803	59.2726					16.4803	174.681	16.4803	175.002
16.4903	59.0415			16.4903	59.3033					16.4903	174.821	16.4903	175.129
16.5003	59.0626			16.5003	59.334					16.5003	174.961	16.5003	175.254
16.5103	59.0837			16.5103	59.3646					16.5103	175.101	16.5103	175.378
16.5203	59.1046			16.5203	59.3952					16.5203	175.241	16.5203	175.501
16.5303	59.1254			16.5303	59.4257					16.5303	175.381	16.5303	175.622
16.5403	59.146			16.5403	59.4562					16.5403	175.52	16.5403	175.743
16.5503	59.1666			16.5503	59.4867					16.5503	175.66	16.5503	175.862
16.5603	59.187			16.5603	59.5171					16.5603	175.799	16.5603	175.98
16.5703	59.2073			16.5703	59.5475					16.5703	175.938	16.5703	176.098
16.5803	59.2275			16.5803	59.5778					16.5803	176.077	16.5803	176.215
16.5903	59.2475			16.5903	59.6081					16.5903	176.216	16.5903	176.331
16.6003	59.2674			16.6003	59.6383					16.6003	176.354	16.6003	176.446
16.6103	59.2872			16.6103	59.6685					16.6103	176.492	16.6103	176.561
16.6203	59.3069			16.6203	59.6987					16.6203	176.631	16.6203	176.676
16.6303	59.3264			16.6303	59.7288					16.6303	176.768	16.6303	176.79
16.6403	59.3458			16.6403	59.7589					16.6403	176.906	16.6403	176.904
16.6503	59.3651			16.6503	59.7889					16.6503	177.044	16.6503	177.018
16.6603	59.3842			16.6603	59.8189					16.6603	177.181	16.6603	177.132
16.6703	59.4032			16.6703	59.8489					16.6703	177.318	16.6703	177.246
16.6803	59.4221			16.6803	59.8788					16.6803	177.455	16.6803	177.36
16.6903	59.4409			16.6903	59.9086					16.6903	177.592	16.6903	177.475
16.7003	59.4595			16.7003	59.9384					16.7003	177.729	16.7003	177.589
16.7103	59.4779			16.7103	59.9682					16.7103	177.865	16.7103	177.704
16.7203	59.4963			16.7203	59.9979					16.7203	178.001	16.7203	177.82
16.7303	59.5144			16.7303	60.0276					16.7303	178.138	16.7303	177.936
16.7403	59.5325			16.7403	60.0572					16.7403	178.273	16.7403	178.053
16.7503	59.5504			16.7503	60.0868					16.7503	178.409	16.7503	178.17
16.7603	59.5682			16.7603	60.1163					16.7603	178.544	16.7603	178.288
16.7703	59.5858			16.7703	60.1458					16.7703	178.68	16.7703	178.408
16.7803	59.6033			16.7803	60.1752					16.7803	178.815	16.7803	178.527
16.7903	59.6206			16.7903	60.2046					16.7903	178.949	16.7903	178.648
16.8003	59.6378			16.8003	60.234					16.8003	179.084	16.8003	178.77
16.8103	59.6548			16.8103	60.2633					16.8103	179.218	16.8103	178.893
16.8203	59.6717			16.8203	60.2925					16.8203	179.352	16.8203	179.018
16.8303	59.6884			16.8303	60.3217					16.8303	179.486	16.8303	179.143
16.8403	59.705			16.8403	60.3508					16.8403	179.62	16.8403	179.269
16.8503	59.7215			16.8503	60.3799					16.8503	179.753	16.8503	179.397
16.8603	59.7378			16.8603	60.409					16.8603	179.887	16.8603	179.526
16.8703	59.7539			16.8703	60.438					16.8703	180.02	16.8703	179.657
16.8803	59.7699			16.8803	60.4669					16.8803	180.152	16.8803	179.788
16.8903	59.7857			16.8903	60.4958					16.8903	180.285	16.8903	179.921
16.9003	59.8013			16.9003	60.5246					16.9003	180.417	16.9003	180.056
16.9103	59.8168			16.9103	60.5534					16.9103	180.549	16.9103	180.191
16.9203	59.8322			16.9203	60.5821					16.9203	180.681	16.9203	180.328
16.9303	59.8474			16.9303	60.6108					16.9303	180.813	16.9303	180.466
16.9403	59.8624			16.9403	60.6394					16.9403	180.944	16.9403	180.606
16.9503	59.8772			16.9503	60.668					16.9503	181.075	16.9503	180.747
16.9603	59.8919			16.9603	60.6965					16.9603	181.206	16.9603	180.888
16.9703	59.9064			16.9703	60.725					16.9703	181.337	16.9703	181.032
16.9803	59.9208			16.9803	60.7534					16.9803	181.467	16.9803	181.176
16.9903	59.935			16.9903	60.7817					16.9903	181.597	16.9903	181.321
17.0003	59.949			17.0003	60.81					17.0003	181.727	17.0003	181.468
17.0103	59.9629			17.0103	60.8383					17.0103	181.857	17.0103	181.615
17.0203	59.9765			17.0203	60.8665					17.0203	181.986	17.0203	181.764
17.0303	59.99			17.0303	60.8946					17.0303	182.115	17.0303	181.913
17.0403	60.0034			17.0403	60.9227					17.0403	182.244	17.0403	182.062
17.0503	60.0165			17.0503	60.9507					17.0503	182.372	17.0503	182.213
17.0603	60.0295			17.0603	60.9786					17.0603	182.501	17.0603	182.364
17.0703	60.0423			17.0703	61.0065					17.0703	182.629	17.0703	182.515
17.0803	60.0549			17.0803	61.0344					17.0803	182.756	17.0803	182.667
17.0903	60.0674			17.0903	61.0621					17.0903	182.884	17.0903	182.819
17.1003	60.0796			17.1003	61.0899					17.1003	183.011	17.1003	182.971
17.1103	60.0917			17.1103	61.1175					17.1103	183.138	17.1103	183.123
17.1203	60.1036			17.1203	61.1451					17.1203	183.264	17.1203	183.275
17.1303	60.1153			17.1303	61.1727					17.1303	183.391	17.1303	183.426
17.1403	60.1268			17.1403	61.2001					17.1403	183.517	17.1403	183.578
17.1503	60.1381			17.1503	61.2276					17.1503	183.642	17.1503	183.728
17.1603	60.1492			17.1603	61.2549					17.1603	183.768	17.1603	183.878
17.1703	60.1602			17.1703	61.2822					17.1703	183.893	17.1703	184.027
17.1803	60.1709			17.1803	61.3094					17.1803	184.017	17.1803	184.175
17.1903	60.1815			17.1903	61.3366					17.1903	184.142	17.1903	184.322
17.2003	60.1918			17.2003	61.3637					17.2003	184.266	17.2003	184.467
17.2103	60.202			17.2103	61.3907					17.2103	184.39	17.2103	184.611
17.2203	60.2119			17.2203	61.4177					17.2203	184.513	17.2203	184.754
17.2303	60.2217			17.2303	61.4446					17.2303	184.636	17.2303	184.895
17.2403	60.2312			17.2403	61.4715					17.2403	184.759	17.2403	185.034
17.2503	60.2406			17.2503	61.4983					17.2503	184.882	17.2503	185.171
17.2603	60.2497			17.2603	61.525					17.2603	185.004	17.2603	185.306
17.2703	60.2587			17.2703	61.5516					17.2703	185.126	17.2703	185.439
17.2803	60.2674			17.2803	61.5782					17.2803	185.247	17.2803	185.57
17.2903	60.2759			17.2903	61.6047					17.2903	185.368	17.2903	185.699
17.3003	60.2842			17.3003	61.6311					17.3003	185.489	17.3003	185.825
17.3103	60.2923			17.3103	61.6575					17.3103	185.609	17.3103	185.948
17.3203	60.3002			17.3203	61.6838					17.3203	185.729	17.3203	186.069
17.3303	60.3079			17.3303	61.7101					17.3303	185.849	17.3303	186.187
17.3403	60.3153			17.3403	61.7362					17.3403	185.968	17.3403	186.303
17.3503	60.3225			17.3503	61.7623					17.3503	186.087	17.3503	186.416
17.3603	60.3296			17.3603	61.7883					17.3603	186.206	17.3603	186.527
17.3703	60.3363			17.3703	61.8143					17.3703	186.324	17.3703	186.634
17.3803	60.3429			17.3803	61.8402					17.3803	186.442	17.3803	186.74
17.3903	60.3492			17.3903	61.866					17.3903	186.559	17.3903	186.842
17.4003	60.3553			17.4003	61.8917					17.4003	186.676	17.4003	186.942
17.4103	60.3612			17.4103	61.9174					17.4103	186.793	17.4103	187.04
17.4203	60.3669			17.4203	61.943					17.4203	186.909	17.4203	187.135
17.4303	60.3723			17.4303	61.9685					17.4303	187.025	17.4303	187.228
17.4403	60.3775			17.4403	61.9939					17.4403	187.14	17.4403	187.319
17.4503	60.3824			17.4503	62.0193					17.4503	187.255	17.4503	187.408
17.4603	60.3871			17.4603	62.0446					17.4603	187.369	17.4603	187.495
17.4703	60.3916			17.4703	62.0698					17.4703	187.483	17.4703	187.581
17.4803	60.3958			17.4803	62.0949					17.4803	187.597	17.4803	187.665
17.4903	60.3998			17.4903	62.12					17.4903	187.71	17.4903	187.748
17.5003	60.4036			17.5003	62.145					17.5003	187.823	17.5003	187.83
17.5103	60.4071			17.5103	62.1699					17.5103	187.935	17.5103	187.912
17.5203	60.4103			17.5203	62.1947					17.5203	188.047	17.5203	187.993
17.5303	60.4133			17.5303	62.2194					17.5303	188.158	17.5303	188.074
17.5403	60.416			17.5403	62.2441					17.5403	188.269	17.5403	188.155
17.5503	60.4185			17.5503	62.2687					17.5503	188.38	17.5503	188.236
17.5603	60.4208			17.5603	62.2932					17.5603	188.489	17.5603	188.318
17.5703	60.4227			17.5703	62.3176					17.5703	188.599	17.5703	188.402
17.5803	60.4245			17.5803	62.342					17.5803	188.708	17.5803	188.486
17.5903	60.4259			17.5903	62.3662					17.5903	188.816	17.5903	188.572
17.6003	60.4271			17.6003	62.3904					17.6003	188.924	17.6003	188.659
17.6103	60.428			17.6103	62.4145					17.6103	189.031	17.6103	188.749
17.6203	60.4287			17.6203	62.4385					17.6203	189.138	17.6203	188.84
17.6303	60.4291			17.6303	62.4624					17.6303	189.244	17.6303	188.934
17.6403	60.4292			17.6403	62.4862					17.6403	189.35	17.6403	189.031
17.6503	60.4291			17.6503	62.51					17.6503	189.455	17.6503	189.13
17.6603	60.4286			17.6603	62.5336					17.6603	189.56	17.6603	189.232
17.6703	60.4279			17.6703	62.5572					17.6703	189.664	17.6703	189.337
17.6803	60.427			17.6803	62.5807					17.6803	189.767	17.6803	189.445
17.6903	60.4257			17.6903	62.6041					17.6903	189.87	17.6903	189.555
17.7003	60.4242			17.7003	62.6274					17.7003	189.972	17.7003	189.668
17.7103	60.4223			17.7103	62.6506					17.7103	190.074	17.7103	189.784
17.7203	60.4202			17.7203	62.6737					17.7203	190.175	17.7203	189.903
17.7303	60.4178			17.7303	62.6968					17.7303	190.275	17.7303	190.023
17.7403	60.4151			17.7403	62.7197					17.7403	190.375	17.7403	190.146
17.7503	60.4121			17.7503	62.7426					17.7503	190.474	17.7503	190.27
17.7603	60.4088			17.7603	62.7653					17.7603	190.573	17.7603	190.396
17.7703	60.4052			17.7703	62.788					17.7703	190.671	17.7703	190.523
17.7803	60.4013			17.7803	62.8106					17.7803	190.768	17.7803	190.652
17.7903	60.3971			17.7903	62.833					17.7903	190.864	17.7903	190.78
17.8003	60.3927			17.8003	62.8554					17.8003	190.96	17.8003	190.909
17.8103	60.3879			17.8103	62.8777					17.8103	191.055	17.8103	191.038
17.8203	60.3827			17.8203	62.8999					17.8203	191.149	17.8203	191.167
17.8303	60.3773			17.8303	62.922					17.8303	191.243	17.8303	191.294
17.8403	60.3716			17.8403	62.944					17.8403	191.336	17.8403	191.421
17.8503	60.3655			17.8503	62.9659					17.8503	191.428	17.8503	191.545
17.8603	60.3592			17.8603	62.9877					17.8603	191.519	17.8603	191.669
17.8703	60.3525			17.8703	63.0094					17.8703	191.609	17.8703	191.79
17.8803	60.3455			17.8803	63.031					17.8803	191.699	17.8803	191.908
17.8903	60.3381			17.8903	63.0524					17.8903	191.788	17.8903	192.024
17.9003	60.3304			17.9003	63.0738					17.9003	191.876	17.9003	192.138
17.9103	60.3224			17.9103	63.0951					17.9103	191.964	17.9103	192.248
17.9203	60.3141			17.9203	63.1163					17.9203	192.05	17.9203	192.355
17.9303	60.3055			17.9303	63.1374					17.9303	192.135	17.9303	192.459
17.9403	60.2965			17.9403	63.1584					17.9403	192.22	17.9403	192.559
17.9503	60.2871			17.9503	63.1792					17.9503	192.304	17.9503	192.656
17.9603	60.2774			17.9603	63.2					17.9603	192.387	17.9603	192.749
17.9703	60.2674			17.9703	63.2207					17.9703	192.469	17.9703	192.839
17.9803	60.257			17.9803	63.2412					17.9803	192.55	17.9803	192.926
17.9903	60.2463			17.9903	63.2617					17.9903	192.63	17.9903	193.008
18.0003	60.2352			18.0003	63.282					18.0003	192.709	18.0003	193.087
18.0103	60.2238			18.0103	63.3022					18.0103	192.787	18.0103	193.163
18.0203	60.212			18.0203	63.3223					18.0203	192.864	18.0203	193.236
18.0303	60.1998			18.0303	63.3423					18.0303	192.94	18.0303	193.304
18.0403	60.1873			18.0403	63.3622					18.0403	193.015	18.0403	193.37
18.0503	60.1744			18.0503	63.382					18.0503	193.088	18.0503	193.433
18.0603	60.1612			18.0603	63.4016					18.0603	193.161	18.0603	193.492
18.0703	60.1476			18.0703	63.4212					18.0703	193.233	18.0703	193.548
18.0803	60.1336			18.0803	63.4406					18.0803	193.303	18.0803	193.602
18.0903	60.1192			18.0903	63.4599					18.0903	193.373	18.0903	193.653
18.1003	60.1044			18.1003	63.4791					18.1003	193.441	18.1003	193.701
18.1103	60.0893			18.1103	63.4982					18.1103	193.508	18.1103	193.746
18.1203	60.0738			18.1203	63.5172					18.1203	193.573	18.1203	193.789
18.1303	60.0579			18.1303	63.536					18.1303	193.638	18.1303	193.83
18.1403	60.0416			18.1403	63.5547					18.1403	193.701	18.1403	193.869
18.1503	60.0249			18.1503	63.5733					18.1503	193.763	18.1503	193.905
18.1603	60.0078			18.1603	63.5918					18.1603	193.823	18.1603	193.939
18.1703	59.9903			18.1703	63.6102					18.1703	193.883	18.1703	193.972
18.1803	59.9724			18.1803	63.6284					18.1803	193.941	18.1803	194.002
18.1903	59.9541			18.1903	63.6465					18.1903	193.997	18.1903	194.031
18.2003	59.9354			18.2003	63.6645					18.2003	194.052	18.2003	194.058
18.2103	59.9163			18.2103	63.6824					18.2103	194.105	18.2103	194.084
18.2203	59.8968			18.2203	63.7001					18.2203	194.157	18.2203	194.108
18.2303	59.8768			18.2303	63.7177					18.2303	194.208	18.2303	194.131
18.2403	59.8565			18.2403	63.7352					18.2403	194.257	18.2403	194.152
18.2503	59.8357			18.2503	63.7525					18.2503	194.304	18.2503	194.172
18.2603	59.8145			18.2603	63.7697					18.2603	194.35	18.2603	194.191
18.2703	59.7928			18.2703	63.7868					18.2703	194.394	18.2703	194.208
18.2803	59.7708			18.2803	63.8038					18.2803	194.436	18.2803	194.225
18.2903	59.7482			18.2903	63.8206					18.2903	194.477	18.2903	194.24
18.3003	59.7253			18.3003	63.8373					18.3003	194.516	18.3003	194.255
18.3103	59.7019			18.3103	63.8538					18.3103	194.553	18.3103	194.268
18.3203	59.6781			18.3203	63.8703					18.3203	194.588	18.3203	194.28
18.3303	59.6538			18.3303	63.8865					18.3303	194.621	18.3303	194.292
18.3403	59.629			18.3403	63.9027					18.3403	194.653	18.3403	194.303
18.3503	59.6038			18.3503	63.9187					18.3503	194.682	18.3503	194.312
18.3603	59.5782			18.3603	63.9346					18.3603	194.709	18.3603	194.321
18.3703	59.5521			18.3703	63.9503					18.3703	194.735	18.3703	194.33
18.3803	59.5255			18.3803	63.9659					18.3803	194.758	18.3803	194.337
18.3903	59.4984			18.3903	63.9813					18.3903	194.779	18.3903	194.344
18.4003	59.4709			18.4003	63.9966					18.4003	194.798	18.4003	194.35
18.4103	59.4429			18.4103	64.0118					18.4103	194.815	18.4103	194.355
18.4203	59.4144			18.4203	64.0268					18.4203	194.829	18.4203	194.359
18.4303	59.3855			18.4303	64.0416					18.4303	194.841	18.4303	194.363
18.4403	59.356			18.4403	64.0564					18.4403	194.851	18.4403	194.366
18.4503	59.3261			18.4503	64.0709					18.4503	194.858	18.4503	194.368
18.4603	59.2957			18.4603	64.0854					18.4603	194.863	18.4603	194.37
18.4703	59.2647			18.4703	64.0996					18.4703	194.865	18.4703	194.37
18.4803	59.2333			18.4803	64.1137					18.4803	194.864	18.4803	194.37
18.4903	59.2014			18.4903	64.1277					18.4903	194.861	18.4903	194.369
18.5003	59.1689			18.5003	64.1415					18.5003	194.855	18.5003	194.368
18.5103	59.136			18.5103	64.1552					18.5103	194.847	18.5103	194.365
18.5203	59.1025			18.5203	64.1687					18.5203	194.835	18.5203	194.362
18.5303	59.0685			18.5303	64.182					18.5303	194.821	18.5303	194.357
18.5403	59.034			18.5403	64.1952					18.5403	194.803	18.5403	194.352
18.5503	58.999			18.5503	64.2083					18.5503	194.783	18.5503	194.346
18.5603	58.9634			18.5603	64.2212					18.5603	194.759	18.5603	194.338
18.5703	58.9273			18.5703	64.2339					18.5703	194.732	18.5703	194.33
18.5803	58.8907			18.5803	64.2464					18.5803	194.702	18.5803	194.32
18.5903	58.8535			18.5903	64.2588					18.5903	194.668	18.5903	194.308
18.6003	58.8157			18.6003	64.271					18.6003	194.631	18.6003	194.296
18.6103	58.7775			18.6103	64.2831					18.6103	194.59	18.6103	194.281
18.6203	58.7386			18.6203	64.295					18.6203	194.546	18.6203	194.265
18.6303	58.6992			18.6303	64.3067					18.6303	194.498	18.6303	194.248
18.6403	58.6593			18.6403	64.3183					18.6403	194.447	18.6403	194.228
18.6503	58.6187			18.6503	64.3297					18.6503	194.391	18.6503	194.206
18.6603	58.5777			18.6603	64.3409					18.6603	194.331	18.6603	194.181
18.6703	58.536			18.6703	64.352					18.6703	194.268	18.6703	194.154
18.6803	58.4937			18.6803	64.3628					18.6803	194.2	18.6803	194.124
18.6903	58.4509			18.6903	64.3735					18.6903	194.128	18.6903	194.092
18.7003	58.4075			18.7003	64.3841					18.7003	194.051	18.7003	194.055
18.7103	58.3635			18.7103	64.3944					18.7103	193.97	18.7103	194.015
18.7203	58.3188			18.7203	64.4046					18.7203	193.885	18.7203	193.971
18.7303	58.2736			18.7303	64.4146					18.7303	193.795	18.7303	193.922
18.7403	58.2278			18.7403	64.4244					18.7403	193.699	18.7403	193.869
18.7503	58.1814			18.7503	64.4341					18.7503	193.599	18.7503	193.81
18.7603	58.1344			18.7603	64.4435					18.7603	193.494	18.7603	193.746
18.7703	58.0867			18.7703	64.4528					18.7703	193.384	18.7703	193.675
18.7803	58.0384			18.7803	64.4619					18.7803	193.268	18.7803	193.597
18.7903	57.9895			18.7903	64.4708					18.7903	193.147	18.7903	193.512
18.8003	57.94			18.8003	64.4795					18.8003	193.021	18.8003	193.418
18.8103	57.8898			18.8103	64.488					18.8103	192.888	18.8103	193.316
18.8203	57.839			18.8203	64.4963					18.8203	192.75	18.8203	193.204
18.8303	57.7875			18.8303	64.5045					18.8303	192.606	18.8303	193.083
18.8403	57.7354			18.8403	64.5124					18.8403	192.456	18.8403	192.95
18.8503	57.6826			18.8503	64.5202					18.8503	192.299	18.8503	192.806
18.8603	57.6292			18.8603	64.5277					18.8603	192.136	18.8603	192.649
18.8703	57.5751			18.8703	64.5351					18.8703	191.966	18.8703	192.48
18.8803	57.5203			18.8803	64.5423					18.8803	191.789	18.8803	192.297
18.8903	57.4648			18.8903	64.5492					18.8903	191.605	18.8903	192.1
18.9003	57.4087			18.9003	64.556					18.9003	191.415	18.9003	191.888
18.9103	57.3519			18.9103	64.5626					18.9103	191.216	18.9103	191.662
18.9203	57.2944			18.9203	64.5689					18.9203	191.011	18.9203	191.42
18.9303	57.2362			18.9303	64.5751					18.9303	190.797	18.9303	191.162
18.9403	57.1773			18.9403	64.5811					18.9403	190.576	18.9403	190.889
18.9503	57.1177			18.9503	64.5868					18.9503	190.347	18.9503	190.6
18.9603	57.0574			18.9603	64.5923					18.9603	190.109	18.9603	190.296
18.9703	56.9964			18.9703	64.5977					18.9703	189.863	18.9703	189.976
18.9803	56.9346			18.9803	64.6028					18.9803	189.608	18.9803	189.643
18.9903	56.8721			18.9903	64.6077					18.9903	189.344	18.9903	189.296
19.0003	56.8089			19.0003	64.6124					19.0003	189.07	19.0003	188.935
19.0103	56.745			19.0103	64.6169					19.0103	188.788	19.0103	188.563
19.0203	56.6803			19.0203	64.6211					19.0203	188.495	19.0203	188.181
19.0303	56.6148			19.0303	64.6252					19.0303	188.193	19.0303	187.788
19.0403	56.5487			19.0403	64.629					19.0403	187.88	19.0403	187.388
19.0503	56.4817			19.0503	64.6326					19.0503	187.557	19.0503	186.981
19.0603	56.414			19.0603	64.6359					19.0603	187.223	19.0603	186.569
19.0703	56.3455			19.0703	64.6391					19.0703	186.878	19.0703	186.153
19.0803	56.2762			19.0803	64.642					19.0803	186.522	19.0803	185.735
19.0903	56.2062			19.0903	64.6447					19.0903	186.154	19.0903	185.317
19.1003	56.1354			19.1003	64.6472					19.1003	185.775	19.1003	184.899
19.1103	56.0638			19.1103	64.6494					19.1103	185.383	19.1103	184.484
19.1203	55.9913			19.1203	64.6514					19.1203	184.978	19.1203	184.072
19.1303	55.9181			19.1303	64.6532					19.1303	184.561	19.1303	183.666
19.1403	55.8441			19.1403	64.6547					19.1403	184.131	19.1403	183.266
19.1503	55.7692			19.1503	64.656					19.1503	183.687	19.1503	182.873
19.1603	55.6936			19.1603	64.6571					19.1603	183.229	19.1603	182.488
19.1703	55.6171			19.1703	64.6579					19.1703	182.756	19.1703	182.112
19.1803	55.5397			19.1803	64.6585					19.1803	182.269	19.1803	181.747
19.1903	55.4616			19.1903	64.6588					19.1903	181.767	19.1903	181.392
19.2003	55.3826			19.2003	64.6589					19.2003	181.25	19.2003	181.047
19.2103	55.3027			19.2103	64.6587					19.2103	180.717	19.2103	180.715
19.2203	55.2219			19.2203	64.6583					19.2203	180.167	19.2203	180.394
19.2303	55.1403			19.2303	64.6577					19.2303	179.601	19.2303	180.085
19.2403	55.0579			19.2403	64.6568					19.2403	179.018	19.2403	179.788
19.2503	54.9745			19.2503	64.6556					19.2503	178.417	19.2503	179.504
19.2603	54.8903			19.2603	64.6542					19.2603	177.797	19.2603	179.231
19.2703	54.8052			19.2703	64.6525					19.2703	177.16	19.2703	178.971
19.2803	54.7192			19.2803	64.6506					19.2803	176.661	19.2803	178.723
19.2903	54.6322			19.2903	64.6484					19.2903	176.617	19.2903	178.486
19.3003	54.5444			19.3003	64.6459					19.3003	176.573	19.3003	178.26
19.3103	54.4557			19.3103	64.6432					19.3103	176.527	19.3103	178.046
19.3203	54.366			19.3203	64.6402					19.3203	176.48	19.3203	177.842
19.3303	54.2754			19.3303	64.637					19.3303	176.468	19.3303	177.649
19.3403	54.1838			19.3403	64.6335					19.3403	176.455	19.3403	177.466
19.3503	54.0914			19.3503	64.6297					19.3503	176.441	19.3503	177.293
19.3603	53.9979			19.3603	64.6256					19.3603	176.426	19.3603	177.129
19.3703	53.9035			19.3703	64.6213					19.3703	176.409	19.3703	176.973
19.3803	53.8082			19.3803	64.6166					19.3803	176.391	19.3803	176.827
19.3903	53.7118			19.3903	64.6117					19.3903	176.372	19.3903	176.688
19.4003	53.6145			19.4003	64.6066					19.4003	176.352	19.4003	176.557
19.4103	53.5162			19.4103	64.6011					19.4103	176.33	19.4103	176.434
19.4203	53.4169			19.4203	64.5954					19.4203	176.307	19.4203	176.317
19.4303	53.3166			19.4303	64.5893					19.4303	176.283	19.4303	176.207
19.4403	53.2154			19.4403	64.583					19.4403	176.257	19.4403	176.103
19.4504	53.113			19.4504	64.5764					19.4504	176.23	19.4504	176.005
19.4603	53.0097			19.4603	64.5695					19.4603	176.202	19.4603	175.912
19.4703	52.9053			19.4703	64.5623					19.4703	176.173	19.4703	175.824
19.4804	52.7999			19.4804	64.5548					19.4804	176.142	19.4804	175.742
19.4904	52.6935			19.4904	64.5471					19.4904	176.11	19.4904	175.663
19.5004	52.586			19.5004	64.539					19.5004	176.076	19.5004	175.589
19.5104	52.4774			19.5104	64.5306					19.5104	176.041	19.5104	175.519
19.5204	52.3678			19.5204	64.5219					19.5204	176.005	19.5204	175.452
19.5304	52.2571			19.5304	64.5129					19.5304	175.967	19.5304	175.389
19.5404	52.1453			19.5404	64.5036					19.5404	175.928	19.5404	175.328
19.5504	52.0324			19.5504	64.494					19.5504	175.888	19.5504	175.271
19.5604	51.9184			19.5604	64.4841					19.5604	175.846	19.5604	175.216
19.5704	51.8033			19.5704	64.4738					19.5704	175.802	19.5704	175.163
19.5804	51.6871			19.5804	64.4633					19.5804	175.757	19.5804	175.113
19.5904	51.5698			19.5904	64.4524					19.5904	175.711	19.5904	175.064
19.6004	51.4513			19.6004	64.4412					19.6004	175.663	19.6004	175.018
19.6104	51.3317			19.6104	64.4297					19.6104	175.614	19.6104	174.972
19.6204	51.2109			19.6204	64.4178					19.6204	175.564	19.6204	174.928
19.6304	51.089			19.6304	64.4057					19.6304	175.512	19.6304	174.886
19.6404	50.9659			19.6404	64.3932					19.6404	175.458	19.6404	174.844
19.6504	50.8417			19.6504	64.3803					19.6504	175.403	19.6504	174.803
19.6604	50.7162			19.6604	64.3671					19.6604	175.346	19.6604	174.762
19.6704	50.5896			19.6704	64.3537					19.6704	175.288	19.6704	174.723
19.6804	50.4618			19.6804	64.3398					19.6804	175.228	19.6804	174.683
19.6904	50.3327			19.6904	64.3256					19.6904	175.167	19.6904	174.644
19.7004	50.2025			19.7004	64.3111					19.7004	175.104	19.7004	174.605
19.7104	50.071			19.7104	64.2962					19.7104	175.039	19.7104	174.565
19.7204	49.9383			19.7204	64.281					19.7204	174.973	19.7204	174.526
19.7304	49.8043			19.7304	64.2655					19.7304	174.906	19.7304	174.486
19.7404	49.6691			19.7404	64.2495					19.7404	174.836	19.7404	174.446
19.7504	49.5326			19.7504	64.2333					19.7504	174.765	19.7504	174.405
19.7604	49.3949			19.7604	64.2166					19.7604	174.693	19.7604	174.363
19.7704	49.2558			19.7704	64.1996					19.7704	174.619	19.7704	174.32
19.7804	49.1155			19.7804	64.1823					19.7804	174.543	19.7804	174.277
19.7904	48.9739			19.7904	64.1646					19.7904	174.465	19.7904	174.232
19.8004	48.8309			19.8004	64.1465					19.8004	174.386	19.8004	174.186
19.8104	48.6867			19.8104	64.128					19.8104	174.305	19.8104	174.139
19.8204	48.5411			19.8204	64.1092					19.8204	174.223	19.8204	174.09
19.8304	48.3942			19.8304	64.09					19.8304	174.138	19.8304	174.039
19.8404	48.2459			19.8404	64.0704					19.8404	174.052	19.8404	173.987
19.8504	48.0962			19.8504	64.0505					19.8504	173.964	19.8504	173.933
19.8604	47.9453			19.8604	64.0301					19.8604	173.875	19.8604	173.876
19.8704	47.7929			19.8704	64.0094					19.8704	173.783	19.8704	173.818
19.8804	47.6391			19.8804	63.9883					19.8804	173.69	19.8804	173.757
19.8904	47.4839			19.8904	63.9668					19.8904	173.595	19.8904	173.694
19.9004	47.3274			19.9004	63.9449					19.9004	173.499	19.9004	173.629
19.9104	47.1694			19.9104	63.9226					19.9104	173.4	19.9104	173.56
19.9204	47.0099			19.9204	63.9					19.9204	173.3	19.9204	173.489
19.9304	46.8491			19.9304	63.8769					19.9304	173.198	19.9304	173.415
19.9404	46.6868			19.9404	63.8534					19.9404	173.093	19.9404	173.338
19.9504	46.523			19.9504	63.8295					19.9504	172.987	19.9504	173.258
19.9604	46.3577			19.9604	63.8052					19.9604	172.88	19.9604	173.175
19.9704	46.191			19.9704	63.7805					19.9704	172.77	19.9704	173.088
19.9804	46.0228			19.9804	63.7554					19.9804	172.658	19.9804	172.997
[truncated: 331 more rows]

## Sheet: Table 2
Power of the PV Module No.1		Power of the PV Module No.2		Power of the PV Module No.3		Power of the PV Module No.4		Power of the PV Module No.5		Multimodal Function No.2		Approximation with the ANN for Function No.2
Voltage (V)	Power (W)	Voltage (V)	Power (W)	Voltage (V)	Power (W)	Voltage (V)	Power (W)	Voltage (V)	Power (W)	Voltage (V)	Power (W)	Voltage (V)	Power (W)
0.01	0.0371	0.01	0.003689	0.01	0.003647	0.01	0.021163	0.01	0.042325	0.01	0.107924	0.01	0.731613
0.02	0.0742	0.02	0.007378	0.02	0.007295	0.02	0.042325	0.02	0.08465	0.02	0.215848	0.02	0.765598
0.03	0.1113	0.03	0.011067	0.03	0.010942	0.03	0.063487	0.03	0.126975	0.03	0.323772	0.03	0.801981
0.04	0.1484	0.04	0.014756	0.04	0.014589	0.04	0.08465	0.04	0.1693	0.04	0.431696	0.04	0.840907
0.05	0.1855	0.05	0.018445	0.05	0.018236	0.05	0.105812	0.05	0.211625	0.05	0.539619	0.05	0.882508
0.06	0.2226	0.06	0.022135	0.06	0.021884	0.06	0.126975	0.06	0.25395	0.06	0.647543	0.06	0.926931
0.07	0.2597	0.07	0.025824	0.07	0.025531	0.07	0.148137	0.07	0.296275	0.07	0.755467	0.07	0.974312
0.08	0.2968	0.08	0.029513	0.08	0.029178	0.08	0.1693	0.08	0.3386	0.08	0.863391	0.08	1.02479
0.09	0.3339	0.09	0.033202	0.09	0.032826	0.09	0.190462	0.09	0.380925	0.09	0.971315	0.09	1.07848
0.1	0.371	0.1	0.036891	0.1	0.036473	0.1	0.211625	0.1	0.42325	0.1	1.07924	0.1	1.13552
0.11	0.4081	0.11	0.04058	0.11	0.04012	0.11	0.232787	0.11	0.465575	0.11	1.18716	0.11	1.19603
0.12	0.4452	0.12	0.044269	0.12	0.043768	0.12	0.25395	0.12	0.5079	0.12	1.29509	0.12	1.26011
0.13	0.4823	0.13	0.047958	0.13	0.047415	0.13	0.275112	0.13	0.550225	0.13	1.40301	0.13	1.32785
0.14	0.5194	0.14	0.051647	0.14	0.051062	0.14	0.296275	0.14	0.59255	0.14	1.51093	0.14	1.39933
0.15	0.5565	0.15	0.055336	0.15	0.054709	0.15	0.317437	0.15	0.634875	0.15	1.61886	0.15	1.47463
0.16	0.5936	0.16	0.059026	0.16	0.058357	0.16	0.3386	0.16	0.6772	0.16	1.72678	0.16	1.55379
0.17	0.6307	0.17	0.062715	0.17	0.062004	0.17	0.359762	0.17	0.719525	0.17	1.83471	0.17	1.63683
0.18	0.6678	0.18	0.066404	0.18	0.065651	0.18	0.380925	0.18	0.76185	0.18	1.94263	0.18	1.72376
0.19	0.7049	0.19	0.070093	0.19	0.069299	0.19	0.402087	0.19	0.804175	0.19	2.05055	0.19	1.81455
0.2	0.742	0.2	0.073782	0.2	0.072946	0.2	0.42325	0.2	0.8465	0.2	2.15848	0.2	1.90918
0.21	0.7791	0.21	0.077471	0.21	0.076593	0.21	0.444412	0.21	0.888825	0.21	2.2664	0.21	2.00757
0.22	0.8162	0.22	0.08116	0.22	0.080241	0.22	0.465575	0.22	0.93115	0.22	2.37433	0.22	2.10964
0.23	0.8533	0.23	0.084849	0.23	0.083888	0.23	0.486738	0.23	0.973475	0.23	2.48225	0.23	2.21528
0.24	0.8904	0.24	0.088538	0.24	0.087535	0.24	0.5079	0.24	1.0158	0.24	2.59017	0.24	2.32434
0.25	0.9275	0.25	0.092227	0.25	0.091182	0.25	0.529063	0.25	1.05812	0.25	2.6981	0.25	2.43666
0.26	0.9646	0.26	0.095917	0.26	0.09483	0.26	0.550225	0.26	1.10045	0.26	2.80602	0.26	2.55207
0.27	1.0017	0.27	0.099606	0.27	0.098477	0.27	0.571387	0.27	1.14278	0.27	2.91395	0.27	2.67035
0.28	1.0388	0.28	0.103295	0.28	0.102124	0.28	0.59255	0.28	1.1851	0.28	3.02187	0.28	2.79128
0.29	1.0759	0.29	0.106984	0.29	0.105772	0.29	0.613712	0.29	1.22742	0.29	3.12979	0.29	2.91462
0.3	1.113	0.3	0.110673	0.3	0.109419	0.3	0.634875	0.3	1.26975	0.3	3.23772	0.3	3.04013
0.31	1.1501	0.31	0.114362	0.31	0.113066	0.31	0.656037	0.31	1.31207	0.31	3.34564	0.31	3.16754
0.32	1.1872	0.32	0.118051	0.32	0.116714	0.32	0.6772	0.32	1.3544	0.32	3.45356	0.32	3.29658
0.33	1.2243	0.33	0.12174	0.33	0.120361	0.33	0.698362	0.33	1.39672	0.33	3.56149	0.33	3.42697
0.34	1.2614	0.34	0.125429	0.34	0.124008	0.34	0.719525	0.34	1.43905	0.34	3.66941	0.34	3.55842
0.35	1.2985	0.35	0.129118	0.35	0.127655	0.35	0.740687	0.35	1.48137	0.35	3.77733	0.35	3.69068
0.36	1.3356	0.36	0.132808	0.36	0.131303	0.36	0.76185	0.36	1.5237	0.36	3.88526	0.36	3.82345
0.37	1.3727	0.37	0.136497	0.37	0.13495	0.37	0.783012	0.37	1.56602	0.37	3.99318	0.37	3.95646
0.38	1.4098	0.38	0.140186	0.38	0.138597	0.38	0.804175	0.38	1.60835	0.38	4.10111	0.38	4.08946
0.39	1.4469	0.39	0.143875	0.39	0.142245	0.39	0.825337	0.39	1.65067	0.39	4.20903	0.39	4.22221
0.4	1.484	0.4	0.147564	0.4	0.145892	0.4	0.8465	0.4	1.693	0.4	4.31695	0.4	4.35445
0.41	1.5211	0.41	0.151253	0.41	0.149539	0.41	0.867662	0.41	1.73532	0.41	4.42488	0.41	4.48597
0.42	1.5582	0.42	0.154942	0.42	0.153187	0.42	0.888824	0.42	1.77765	0.42	4.5328	0.42	4.61657
0.43	1.5953	0.43	0.158631	0.43	0.156834	0.43	0.909987	0.43	1.81997	0.43	4.64072	0.43	4.74605
0.44	1.6324	0.44	0.16232	0.44	0.160481	0.44	0.931149	0.44	1.8623	0.44	4.74865	0.44	4.87424
0.45	1.6695	0.45	0.166009	0.45	0.164128	0.45	0.952312	0.45	1.90462	0.45	4.85657	0.45	5.00098
0.46	1.7066	0.46	0.169698	0.46	0.167776	0.46	0.973474	0.46	1.94695	0.46	4.9645	0.46	5.12615
0.47	1.7437	0.47	0.173388	0.47	0.171423	0.47	0.994637	0.47	1.98927	0.47	5.07242	0.47	5.24964
0.48	1.7808	0.48	0.177077	0.48	0.17507	0.48	1.0158	0.48	2.0316	0.48	5.18034	0.48	5.37135
0.49	1.8179	0.49	0.180766	0.49	0.178718	0.49	1.03696	0.49	2.07392	0.49	5.28827	0.49	5.49118
0.5	1.855	0.5	0.184455	0.5	0.182365	0.5	1.05812	0.5	2.11625	0.5	5.39619	0.5	5.60912
0.51	1.8921	0.51	0.188144	0.51	0.186012	0.51	1.07929	0.51	2.15857	0.51	5.50411	0.51	5.7251
0.52	1.9292	0.52	0.191833	0.52	0.189659	0.52	1.10045	0.52	2.2009	0.52	5.61204	0.52	5.8391
0.53	1.9663	0.53	0.195522	0.53	0.193307	0.53	1.12161	0.53	2.24322	0.53	5.71996	0.53	5.95112
0.54	2.0034	0.54	0.199211	0.54	0.196954	0.54	1.14277	0.54	2.28555	0.54	5.82789	0.54	6.06116
0.55	2.0405	0.55	0.2029	0.55	0.200601	0.55	1.16394	0.55	2.32787	0.55	5.93581	0.55	6.16926
0.56	2.0776	0.56	0.206589	0.56	0.204249	0.56	1.1851	0.56	2.3702	0.56	6.04373	0.56	6.27546
0.57	2.1147	0.57	0.210279	0.57	0.207896	0.57	1.20626	0.57	2.41252	0.57	6.15165	0.57	6.3798
0.58	2.1518	0.58	0.213968	0.58	0.211543	0.58	1.22742	0.58	2.45485	0.58	6.25958	0.58	6.48235
0.59	2.1889	0.59	0.217657	0.59	0.215191	0.59	1.24859	0.59	2.49717	0.59	6.3675	0.59	6.58318
0.6	2.226	0.6	0.221346	0.6	0.218838	0.6	1.26975	0.6	2.5395	0.6	6.47543	0.6	6.68238
0.61	2.2631	0.61	0.225035	0.61	0.222485	0.61	1.29091	0.61	2.58182	0.61	6.58335	0.61	6.78003
0.62	2.3002	0.62	0.228724	0.62	0.226132	0.62	1.31207	0.62	2.62414	0.62	6.69127	0.62	6.87624
0.63	2.3373	0.63	0.232413	0.63	0.22978	0.63	1.33324	0.63	2.66647	0.63	6.7992	0.63	6.97112
0.64	2.3744	0.64	0.236102	0.64	0.233427	0.64	1.3544	0.64	2.70879	0.64	6.90712	0.64	7.06478
0.65	2.4115	0.65	0.239791	0.65	0.237074	0.65	1.37556	0.65	2.75112	0.65	7.01504	0.65	7.15733
0.66	2.4486	0.66	0.24348	0.66	0.240722	0.66	1.39672	0.66	2.79344	0.66	7.12297	0.66	7.24892
0.67	2.4857	0.67	0.247169	0.67	0.244369	0.67	1.41789	0.67	2.83577	0.67	7.23089	0.67	7.33964
0.68	2.5228	0.68	0.250859	0.68	0.248016	0.68	1.43905	0.68	2.87809	0.68	7.33881	0.68	7.42966
0.69	2.5599	0.69	0.254548	0.69	0.251663	0.69	1.46021	0.69	2.92042	0.69	7.44674	0.69	7.51909
0.7	2.597	0.7	0.258237	0.7	0.255311	0.7	1.48137	0.7	2.96274	0.7	7.55466	0.7	7.60805
0.71	2.6341	0.71	0.261926	0.71	0.258958	0.71	1.50254	0.71	3.00507	0.71	7.66258	0.71	7.69672
0.72	2.6712	0.72	0.265615	0.72	0.262605	0.72	1.5237	0.72	3.04739	0.72	7.77051	0.72	7.7852
0.73	2.7083	0.73	0.269304	0.73	0.266253	0.73	1.54486	0.73	3.08972	0.73	7.87843	0.73	7.87364
0.74	2.7454	0.74	0.272993	0.74	0.2699	0.74	1.56602	0.74	3.13204	0.74	7.98635	0.74	7.96218
0.75	2.7825	0.75	0.276682	0.75	0.273547	0.75	1.58719	0.75	3.17436	0.75	8.09428	0.75	8.05095
0.76	2.8196	0.76	0.280371	0.76	0.277194	0.76	1.60835	0.76	3.21669	0.76	8.2022	0.76	8.14008
0.77	2.8567	0.77	0.28406	0.77	0.280842	0.77	1.62951	0.77	3.25901	0.77	8.31012	0.77	8.22972
0.78	2.8938	0.78	0.287749	0.78	0.284489	0.78	1.65067	0.78	3.30134	0.78	8.41805	0.78	8.31999
0.79	2.9309	0.79	0.291439	0.79	0.288136	0.79	1.67183	0.79	3.34366	0.79	8.52597	0.79	8.41102
0.8	2.968	0.8	0.295128	0.8	0.291784	0.8	1.693	0.8	3.38599	0.8	8.63389	0.8	8.50292
0.81	3.0051	0.81	0.298817	0.81	0.295431	0.81	1.71416	0.81	3.42831	0.81	8.74182	0.81	8.59582
0.82	3.0422	0.82	0.302506	0.82	0.299078	0.82	1.73532	0.82	3.47064	0.82	8.84974	0.82	8.68983
0.83	3.0793	0.83	0.306195	0.83	0.302726	0.83	1.75649	0.83	3.51296	0.83	8.95766	0.83	8.78508
0.839999	3.1164	0.839999	0.309884	0.839999	0.306373	0.839999	1.77765	0.839999	3.55529	0.839999	9.06559	0.839999	8.88164
0.849999	3.1535	0.849999	0.313573	0.849999	0.31002	0.849999	1.79881	0.849999	3.59761	0.849999	9.17351	0.849999	8.97962
0.859999	3.1906	0.859999	0.317262	0.859999	0.313667	0.859999	1.81997	0.859999	3.63993	0.859999	9.28143	0.859999	9.07911
0.869999	3.2277	0.869999	0.320951	0.869999	0.317315	0.869999	1.84113	0.869999	3.68226	0.869999	9.38936	0.869999	9.1802
0.879999	3.2648	0.879999	0.32464	0.879999	0.320962	0.879999	1.8623	0.879999	3.72458	0.879999	9.49728	0.879999	9.28294
0.889999	3.3019	0.889999	0.328329	0.889999	0.324609	0.889999	1.88346	0.889999	3.76691	0.889999	9.6052	0.889999	9.3874
0.899999	3.339	0.899999	0.332019	0.899999	0.328257	0.899999	1.90462	0.899999	3.80923	0.899999	9.71312	0.899999	9.49362
0.909999	3.3761	0.909999	0.335708	0.909999	0.331904	0.909999	1.92578	0.909999	3.85156	0.909999	9.82105	0.909999	9.60167
0.919999	3.4132	0.919999	0.339397	0.919999	0.335551	0.919999	1.94695	0.919999	3.89388	0.919999	9.92897	0.919999	9.71154
0.929999	3.4503	0.929999	0.343086	0.929999	0.339198	0.929999	1.96811	0.929999	3.93621	0.929999	10.0369	0.929999	9.82327
0.939999	3.4874	0.939999	0.346775	0.939999	0.342846	0.939999	1.98927	0.939999	3.97853	0.939999	10.1448	0.939999	9.93683
0.949999	3.5245	0.949999	0.350464	0.949999	0.346493	0.949999	2.01043	0.949999	4.02085	0.949999	10.2527	0.949999	10.0522
0.959999	3.5616	0.959999	0.354153	0.959999	0.35014	0.959999	2.0316	0.959999	4.06318	0.959999	10.3607	0.959999	10.1694
0.969999	3.5987	0.969999	0.357842	0.969999	0.353788	0.969999	2.05276	0.969999	4.1055	0.969999	10.4686	0.969999	10.2883
0.979999	3.6358	0.979999	0.361531	0.979999	0.357435	0.979999	2.07392	0.979999	4.14783	0.979999	10.5765	0.979999	10.4089
0.989999	3.6729	0.989999	0.36522	0.989999	0.361082	0.989999	2.09508	0.989999	4.19015	0.989999	10.6844	0.989999	10.5311
0.999999	3.71	0.999999	0.368909	0.999999	0.364729	0.999999	2.11625	0.999999	4.23247	0.999999	10.7924	0.999999	10.6548
1.01	3.7471	1.01	0.372599	1.01	0.368377	1.01	2.13741	1.01	4.2748	1.01	10.9003	1.01	10.7798
1.02	3.7842	1.02	0.376288	1.02	0.372024	1.02	2.15857	1.02	4.31712	1.02	11.0082	1.02	10.9061
1.03	3.8213	1.03	0.379977	1.03	0.375671	1.03	2.17973	1.03	4.35945	1.03	11.1161	1.03	11.0334
1.04	3.8584	1.04	0.383666	1.04	0.379319	1.04	2.2009	1.04	4.40177	1.04	11.224	1.04	11.1616
1.05	3.8955	1.05	0.387355	1.05	0.382966	1.05	2.22206	1.05	4.44409	1.05	11.332	1.05	11.2905
1.06	3.9326	1.06	0.391044	1.06	0.386613	1.06	2.24322	1.06	4.48642	1.06	11.4399	1.06	11.42
1.07	3.9697	1.07	0.394733	1.07	0.39026	1.07	2.26438	1.07	4.52874	1.07	11.5478	1.07	11.5496
1.08	4.0068	1.08	0.398422	1.08	0.393908	1.08	2.28555	1.08	4.57107	1.08	11.6557	1.08	11.6794
1.09	4.0439	1.09	0.402111	1.09	0.397555	1.09	2.30671	1.09	4.61339	1.09	11.7637	1.09	11.809
1.1	4.081	1.1	0.4058	1.1	0.401202	1.1	2.32787	1.1	4.65571	1.1	11.8716	1.1	11.9381
1.11	4.1181	1.11	0.409489	1.11	0.40485	1.11	2.34903	1.11	4.69804	1.11	11.9795	1.11	12.0665
1.12	4.15519	1.12	0.413179	1.12	0.408497	1.12	2.37019	1.12	4.74036	1.12	12.0874	1.12	12.1941
1.13	4.19229	1.13	0.416868	1.13	0.412144	1.13	2.39136	1.13	4.78268	1.13	12.1953	1.13	12.3204
1.14	4.2294	1.14	0.420557	1.14	0.415791	1.14	2.41252	1.14	4.82501	1.14	12.3033	1.14	12.4453
1.15	4.26649	1.15	0.424246	1.15	0.419439	1.15	2.43368	1.15	4.86733	1.15	12.4112	1.15	12.5686
1.16	4.30359	1.16	0.427935	1.16	0.423086	1.16	2.45485	1.16	4.90965	1.16	12.5191	1.16	12.69
1.17	4.3407	1.17	0.431624	1.17	0.426733	1.17	2.47601	1.17	4.95198	1.17	12.627	1.17	12.8094
1.18	4.37779	1.18	0.435313	1.18	0.430381	1.18	2.49717	1.18	4.9943	1.18	12.735	1.18	12.9266
1.19	4.41489	1.19	0.439002	1.19	0.434028	1.19	2.51833	1.19	5.03662	1.19	12.8429	1.19	13.0414
1.2	4.45199	1.2	0.442691	1.2	0.437675	1.2	2.53949	1.2	5.07895	1.2	12.9508	1.2	13.1537
1.21	4.48909	1.21	0.44638	1.21	0.441323	1.21	2.56066	1.21	5.12127	1.21	13.0587	1.21	13.2635
1.22	4.5262	1.22	0.450069	1.22	0.44497	1.22	2.58182	1.22	5.16359	1.22	13.1666	1.22	13.3706
1.23	4.56329	1.23	0.453758	1.23	0.448617	1.23	2.60298	1.23	5.20592	1.23	13.2746	1.23	13.4752
1.24	4.60039	1.24	0.457448	1.24	0.452264	1.24	2.62414	1.24	5.24824	1.24	13.3825	1.24	13.5771
1.25	4.63749	1.25	0.461137	1.25	0.455912	1.25	2.64531	1.25	5.29056	1.25	13.4904	1.25	13.6766
1.26	4.67459	1.26	0.464826	1.26	0.459559	1.26	2.66647	1.26	5.33289	1.26	13.5983	1.26	13.7736
1.27	4.71169	1.27	0.468515	1.27	0.463206	1.27	2.68763	1.27	5.37521	1.27	13.7063	1.27	13.8683
1.28	4.74879	1.28	0.472204	1.28	0.466853	1.28	2.70879	1.28	5.41753	1.28	13.8142	1.28	13.9609
1.29	4.78589	1.29	0.475893	1.29	0.470501	1.29	2.72995	1.29	5.45985	1.29	13.9221	1.29	14.0516
1.3	4.82299	1.3	0.479582	1.3	0.474148	1.3	2.75112	1.3	5.50218	1.3	14.03	1.3	14.1406
1.31	4.86009	1.31	0.483271	1.31	0.477795	1.31	2.77228	1.31	5.5445	1.31	14.1379	1.31	14.2282
1.32	4.89719	1.32	0.48696	1.32	0.481443	1.32	2.79344	1.32	5.58682	1.32	14.2459	1.32	14.3146
1.33	4.93429	1.33	0.490649	1.33	0.48509	1.33	2.8146	1.33	5.62915	1.33	14.3538	1.33	14.4001
1.34	4.97139	1.34	0.494338	1.34	0.488737	1.34	2.83577	1.34	5.67147	1.34	14.4617	1.34	14.485
1.35	5.00849	1.35	0.498027	1.35	0.492384	1.35	2.85693	1.35	5.71379	1.35	14.5696	1.35	14.5697
1.36	5.04559	1.36	0.501717	1.36	0.496032	1.36	2.87809	1.36	5.75611	1.36	14.6775	1.36	14.6545
1.37	5.08269	1.37	0.505406	1.37	0.499679	1.37	2.89925	1.37	5.79843	1.37	14.7855	1.37	14.7396
1.38	5.11979	1.38	0.509095	1.38	0.503326	1.38	2.92042	1.38	5.84075	1.38	14.8934	1.38	14.8252
1.39	5.15689	1.39	0.512784	1.39	0.506974	1.39	2.94158	1.39	5.88308	1.39	15.0013	1.39	14.9118
1.4	5.19399	1.4	0.516473	1.4	0.510621	1.4	2.96274	1.4	5.9254	1.4	15.1092	1.4	14.9996
1.41	5.23109	1.41	0.520162	1.41	0.514268	1.41	2.9839	1.41	5.96772	1.41	15.2171	1.41	15.0888
1.42	5.26819	1.42	0.523851	1.42	0.517915	1.42	3.00507	1.42	6.01004	1.42	15.3251	1.42	15.1796
1.43	5.30529	1.43	0.52754	1.43	0.521563	1.43	3.02623	1.43	6.05236	1.43	15.433	1.43	15.2722
1.44	5.34239	1.44	0.531229	1.44	0.52521	1.44	3.04739	1.44	6.09469	1.44	15.5409	1.44	15.3667
1.45	5.37949	1.45	0.534918	1.45	0.528857	1.45	3.06855	1.45	6.13701	1.45	15.6488	1.45	15.4635
1.46	5.41659	1.46	0.538607	1.46	0.532505	1.46	3.08971	1.46	6.17933	1.46	15.7567	1.46	15.5624
1.47	5.45369	1.47	0.542296	1.47	0.536152	1.47	3.11088	1.47	6.22165	1.47	15.8647	1.47	15.6636
1.48	5.49079	1.48	0.545985	1.48	0.539799	1.48	3.13204	1.48	6.26397	1.48	15.9726	1.48	15.7671
1.49	5.52789	1.49	0.549675	1.49	0.543446	1.49	3.1532	1.49	6.30629	1.49	16.0805	1.49	15.873
1.5	5.56499	1.5	0.553364	1.5	0.547094	1.5	3.17436	1.5	6.34861	1.5	16.1884	1.5	15.9812
1.51	5.60209	1.51	0.557053	1.51	0.550741	1.51	3.19553	1.51	6.39093	1.51	16.2963	1.51	16.0917
1.52	5.63919	1.52	0.560742	1.52	0.554388	1.52	3.21669	1.52	6.43325	1.52	16.4043	1.52	16.2044
1.53	5.67629	1.53	0.564431	1.53	0.558035	1.53	3.23785	1.53	6.47557	1.53	16.5122	1.53	16.3192
1.54	5.71339	1.54	0.56812	1.54	0.561683	1.54	3.25901	1.54	6.51789	1.54	16.6201	1.54	16.4361
1.55	5.75049	1.55	0.571809	1.55	0.56533	1.55	3.28018	1.55	6.56021	1.55	16.728	1.55	16.5548
1.56	5.78759	1.56	0.575498	1.56	0.568977	1.56	3.30134	1.56	6.60253	1.56	16.8359	1.56	16.6753
1.57	5.82469	1.57	0.579187	1.57	0.572625	1.57	3.3225	1.57	6.64485	1.57	16.9439	1.57	16.7974
1.58	5.86179	1.58	0.582876	1.58	0.576272	1.58	3.34366	1.58	6.68717	1.58	17.0518	1.58	16.9209
1.59	5.89889	1.59	0.586565	1.59	0.579919	1.59	3.36483	1.59	6.72949	1.59	17.1597	1.59	17.0457
1.6	5.93599	1.6	0.590254	1.6	0.583566	1.6	3.38599	1.6	6.77181	1.6	17.2676	1.6	17.1715
1.61	5.97309	1.61	0.593943	1.61	0.587214	1.61	3.40715	1.61	6.81412	1.61	17.3755	1.61	17.2981
1.62	6.01019	1.62	0.597633	1.62	0.590861	1.62	3.42831	1.62	6.85644	1.62	17.4834	1.62	17.4254
1.63	6.04729	1.63	0.601322	1.63	0.594508	1.63	3.44947	1.63	6.89876	1.63	17.5914	1.63	17.5532
1.64	6.08439	1.64	0.605011	1.64	0.598155	1.64	3.47064	1.64	6.94108	1.64	17.6993	1.64	17.6813
1.65	6.12149	1.65	0.6087	1.65	0.601803	1.65	3.4918	1.65	6.9834	1.65	17.8072	1.65	17.8095
1.66	6.15859	1.66	0.612389	1.66	0.60545	1.66	3.51296	1.66	7.02571	1.66	17.9151	1.66	17.9377
1.67	6.19569	1.67	0.616078	1.67	0.609097	1.67	3.53412	1.67	7.06803	1.67	18.023	1.67	18.0655
1.68	6.23279	1.68	0.619767	1.68	0.612745	1.68	3.55529	1.68	7.11035	1.68	18.1309	1.68	18.193
1.69	6.26989	1.69	0.623456	1.69	0.616392	1.69	3.57645	1.69	7.15267	1.69	18.2389	1.69	18.3198
1.7	6.30699	1.7	0.627145	1.7	0.620039	1.7	3.59761	1.7	7.19498	1.7	18.3468	1.7	18.446
1.71	6.34409	1.71	0.630834	1.71	0.623686	1.71	3.61877	1.71	7.2373	1.71	18.4547	1.71	18.5713
1.72	6.38119	1.72	0.634523	1.72	0.627334	1.72	3.63993	1.72	7.27962	1.72	18.5626	1.72	18.6956
1.73	6.41829	1.73	0.638212	1.73	0.630981	1.73	3.6611	1.73	7.32193	1.73	18.6705	1.73	18.8188
1.74	6.45539	1.74	0.641901	1.74	0.634628	1.74	3.68226	1.74	7.36425	1.74	18.7784	1.74	18.9408
1.75	6.49249	1.75	0.64559	1.75	0.638275	1.75	3.70342	1.75	7.40656	1.75	18.8863	1.75	19.0615
1.76	6.52959	1.76	0.64928	1.76	0.641923	1.76	3.72458	1.76	7.44888	1.76	18.9943	1.76	19.1808
1.77	6.56669	1.77	0.652969	1.77	0.64557	1.77	3.74574	1.77	7.49119	1.77	19.1022	1.77	19.2987
1.78	6.60379	1.78	0.656658	1.78	0.649217	1.78	3.76691	1.78	7.53351	1.78	19.2101	1.78	19.4152
1.79	6.64089	1.79	0.660347	1.79	0.652865	1.79	3.78807	1.79	7.57582	1.79	19.318	1.79	19.53
1.8	6.67799	1.8	0.664036	1.8	0.656512	1.8	3.80923	1.8	7.61813	1.8	19.4259	1.8	19.6433
1.81	6.71509	1.81	0.667725	1.81	0.660159	1.81	3.83039	1.81	7.66045	1.81	19.5338	1.81	19.7551
1.82	6.75219	1.82	0.671414	1.82	0.663806	1.82	3.85156	1.82	7.70276	1.82	19.6417	1.82	19.8652
1.83	6.78929	1.83	0.675103	1.83	0.667454	1.83	3.87272	1.83	7.74507	1.83	19.7496	1.83	19.9738
1.84	6.82639	1.84	0.678792	1.84	0.671101	1.84	3.89388	1.84	7.78739	1.84	19.8575	1.84	20.0808
1.85	6.86349	1.85	0.682481	1.85	0.674748	1.85	3.91504	1.85	7.8297	1.85	19.9655	1.85	20.1862
1.86	6.90059	1.86	0.68617	1.86	0.678395	1.86	3.93621	1.86	7.87201	1.86	20.0734	1.86	20.2901
1.87	6.93769	1.87	0.689859	1.87	0.682043	1.87	3.95737	1.87	7.91432	1.87	20.1813	1.87	20.3925
1.88	6.97479	1.88	0.693548	1.88	0.68569	1.88	3.97853	1.88	7.95663	1.88	20.2892	1.88	20.4936
1.89	7.01189	1.89	0.697237	1.89	0.689337	1.89	3.99969	1.89	7.99894	1.89	20.3971	1.89	20.5932
1.9	7.04899	1.9	0.700926	1.9	0.692984	1.9	4.02085	1.9	8.04125	1.9	20.505	1.9	20.6915
1.91	7.08609	1.91	0.704615	1.91	0.696632	1.91	4.04202	1.91	8.08356	1.91	20.6129	1.91	20.7886
1.92	7.12319	1.92	0.708305	1.92	0.700279	1.92	4.06318	1.92	8.12587	1.92	20.7208	1.92	20.8845
1.93	7.16029	1.93	0.711994	1.93	0.703926	1.93	4.08434	1.93	8.16818	1.93	20.8287	1.93	20.9794
1.94	7.19739	1.94	0.715683	1.94	0.707573	1.94	4.1055	1.94	8.21049	1.94	20.9366	1.94	21.0732
1.95	7.23449	1.95	0.719372	1.95	0.711221	1.95	4.12666	1.95	8.25279	1.95	21.0445	1.95	21.1662
1.96	7.27158	1.96	0.723061	1.96	0.714868	1.96	4.14783	1.96	8.2951	1.96	21.1524	1.96	21.2583
1.97	7.30868	1.97	0.72675	1.97	0.718515	1.97	4.16899	1.97	8.33741	1.97	21.2603	1.97	21.3498
1.98	7.34579	1.98	0.730439	1.98	0.722162	1.98	4.19015	1.98	8.37971	1.98	21.3682	1.98	21.4406
1.99	7.38288	1.99	0.734128	1.99	0.72581	1.99	4.21131	1.99	8.42202	1.99	21.4762	1.99	21.531
2	7.41998	2	0.737817	2	0.729457	2	4.23247	2	8.46432	2	21.5841	2	21.621
2.01	7.45709	2.01	0.741506	2.01	0.733104	2.01	4.25364	2.01	8.50662	2.01	21.692	2.01	21.7107
2.02	7.49418	2.02	0.745195	2.02	0.736752	2.02	4.2748	2.02	8.54893	2.02	21.7999	2.02	21.8003
2.03	7.53128	2.03	0.748884	2.03	0.740399	2.03	4.29596	2.03	8.59123	2.03	21.9078	2.03	21.8898
2.04	7.56839	2.04	0.752573	2.04	0.744046	2.04	4.31712	2.04	8.63353	2.04	22.0157	2.04	21.9794
2.05	7.60548	2.05	0.756262	2.05	0.747693	2.05	4.33828	2.05	8.67583	2.05	22.1236	2.05	22.0692
2.06	7.64258	2.06	0.759951	2.06	0.751341	2.06	4.35945	2.06	8.71813	2.06	22.2315	2.06	22.1593
2.07	7.67968	2.07	0.76364	2.07	0.754988	2.07	4.38061	2.07	8.76043	2.07	22.3394	2.07	22.2498
2.08	7.71678	2.08	0.767329	2.08	0.758635	2.08	4.40177	2.08	8.80273	2.08	22.4472	2.08	22.3408
2.09	7.75388	2.09	0.771018	2.09	0.762282	2.09	4.42293	2.09	8.84503	2.09	22.5551	2.09	22.4325
2.1	7.79098	2.1	0.774708	2.1	0.76593	2.1	4.44409	2.1	8.88733	2.1	22.663	2.1	22.5249
2.11	7.82808	2.11	0.778397	2.11	0.769577	2.11	4.46526	2.11	8.92962	2.11	22.7709	2.11	22.6182
2.12	7.86518	2.12	0.782086	2.12	0.773224	2.12	4.48642	2.12	8.97192	2.12	22.8788	2.12	22.7123
2.13	7.90228	2.13	0.785775	2.13	0.776871	2.13	4.50758	2.13	9.01421	2.13	22.9867	2.13	22.8075
2.14	7.93938	2.14	0.789464	2.14	0.780519	2.14	4.52874	2.14	9.05651	2.14	23.0946	2.14	22.9039
2.15	7.97648	2.15	0.793153	2.15	0.784166	2.15	4.5499	2.15	9.0988	2.15	23.2025	2.15	23.0014
2.16	8.01358	2.16	0.796842	2.16	0.787813	2.16	4.57107	2.16	9.14109	2.16	23.3104	2.16	23.1002
2.17	8.05068	2.17	0.800531	2.17	0.79146	2.17	4.59223	2.17	9.18338	2.17	23.4183	2.17	23.2003
2.18	8.08778	2.18	0.80422	2.18	0.795108	2.18	4.61339	2.18	9.22567	2.18	23.5262	2.18	23.3019
2.19	8.12488	2.19	0.807909	2.19	0.798755	2.19	4.63455	2.19	9.26796	2.19	23.6341	2.19	23.4049
2.2	8.16198	2.2	0.811598	2.2	0.802402	2.2	4.65571	2.2	9.31025	2.2	23.7419	2.2	23.5094
2.21	8.19908	2.21	0.815287	2.21	0.806049	2.21	4.67688	2.21	9.35253	2.21	23.8498	2.21	23.6155
2.22	8.23618	2.22	0.818976	2.22	0.809696	2.22	4.69804	2.22	9.39482	2.22	23.9577	2.22	23.7231
2.23	8.27328	2.23	0.822665	2.23	0.813344	2.23	4.7192	2.23	9.4371	2.23	24.0656	2.23	23.8322
2.24	8.31038	2.24	0.826354	2.24	0.816991	2.24	4.74036	2.24	9.47938	2.24	24.1735	2.24	23.943
2.25	8.34748	2.25	0.830043	2.25	0.820638	2.25	4.76152	2.25	9.52167	2.25	24.2814	2.25	24.0553
2.26	8.38458	2.26	0.833732	2.26	0.824286	2.26	4.78268	2.26	9.56395	2.26	24.3892	2.26	24.1692
2.27	8.42168	2.27	0.837421	2.27	0.827933	2.27	4.80385	2.27	9.60622	2.27	24.4971	2.27	24.2846
2.28	8.45878	2.28	0.84111	2.28	0.83158	2.28	4.82501	2.28	9.6485	2.28	24.605	2.28	24.4014
2.29	8.49588	2.29	0.844799	2.29	0.835227	2.29	4.84617	2.29	9.69078	2.29	24.7129	2.29	24.5197
2.3	8.53298	2.3	0.848488	2.3	0.838874	2.3	4.86733	2.3	9.73305	2.3	24.8207	2.3	24.6394
2.31	8.57008	2.31	0.852177	2.31	0.842522	2.31	4.88849	2.31	9.77532	2.31	24.9286	2.31	24.7603
2.32	8.60718	2.32	0.855866	2.32	0.846169	2.32	4.90966	2.32	9.8176	2.32	25.0365	2.32	24.8824
2.33	8.64428	2.33	0.859555	2.33	0.849816	2.33	4.93082	2.33	9.85987	2.33	25.1443	2.33	25.0057
2.34	8.68138	2.34	0.863244	2.34	0.853463	2.34	4.95198	2.34	9.90213	2.34	25.2522	2.34	25.1299
2.35	8.71848	2.35	0.866933	2.35	0.857111	2.35	4.97314	2.35	9.9444	2.35	25.3601	2.35	25.255
2.36	8.75558	2.36	0.870622	2.36	0.860758	2.36	4.9943	2.36	9.98666	2.36	25.4679	2.36	25.3809
2.37	8.79268	2.37	0.874312	2.37	0.864405	2.37	5.01546	2.37	10.0289	2.37	25.5758	2.37	25.5074
2.38	8.82978	2.38	0.878	2.38	0.868052	2.38	5.03663	2.38	10.0712	2.38	25.6836	2.38	25.6344
2.39	8.86688	2.39	0.881689	2.39	0.8717	2.39	5.05779	2.39	10.1134	2.39	25.7915	2.39	25.7618
2.4	8.90398	2.4	0.885378	2.4	0.875347	2.4	5.07895	2.4	10.1557	2.4	25.8994	2.4	25.8894
2.41	8.94108	2.41	0.889068	2.41	0.878994	2.41	5.10011	2.41	10.198	2.41	26.0072	2.41	26.0171
2.42	8.97818	2.42	0.892757	2.42	0.882641	2.42	5.12127	2.42	10.2402	2.42	26.1151	2.42	26.1447
2.43	9.01528	2.43	0.896446	2.43	0.886288	2.43	5.14243	2.43	10.2825	2.43	26.2229	2.43	26.2721
2.44	9.05238	2.44	0.900135	2.44	0.889936	2.44	5.1636	2.44	10.3247	2.44	26.3308	2.44	26.3992
2.45	9.08948	2.45	0.903824	2.45	0.893583	2.45	5.18476	2.45	10.367	2.45	26.4386	2.45	26.5258
2.46	9.12658	2.46	0.907513	2.46	0.89723	2.46	5.20592	2.46	10.4092	2.46	26.5464	2.46	26.6517
2.47	9.16367	2.47	0.911202	2.47	0.900877	2.47	5.22708	2.47	10.4514	2.47	26.6543	2.47	26.7769
2.48	9.20078	2.48	0.914891	2.48	0.904524	2.48	5.24824	2.48	10.4937	2.48	26.7621	2.48	26.9013
2.49	9.23788	2.49	0.91858	2.49	0.908172	2.49	5.2694	2.49	10.5359	2.49	26.8699	2.49	27.0246
2.5	9.27497	2.5	0.922269	2.5	0.911819	2.5	5.29057	2.5	10.5782	2.5	26.9778	2.5	27.1469
2.51	9.31207	2.51	0.925958	2.51	0.915466	2.51	5.31173	2.51	10.6204	2.51	27.0856	2.51	27.2679
2.52	9.34917	2.52	0.929647	2.52	0.919113	2.52	5.33289	2.52	10.6626	2.52	27.1934	2.52	27.3877
2.53	9.38627	2.53	0.933336	2.53	0.92276	2.53	5.35405	2.53	10.7048	2.53	27.3013	2.53	27.5061
2.54	9.42337	2.54	0.937025	2.54	0.926408	2.54	5.37521	2.54	10.7471	2.54	27.4091	2.54	27.6231
2.55	9.46047	2.55	0.940714	2.55	0.930055	2.55	5.39637	2.55	10.7893	2.55	27.5169	2.55	27.7386
2.56	9.49757	2.56	0.944403	2.56	0.933702	2.56	5.41753	2.56	10.8315	2.56	27.6247	2.56	27.8526
2.57	9.53467	2.57	0.948092	2.57	0.937349	2.57	5.4387	2.57	10.8737	2.57	27.7325	2.57	27.965
2.58	9.57177	2.58	0.951781	2.58	0.940997	2.58	5.45986	2.58	10.9159	2.58	27.8403	2.58	28.0759
2.59	9.60887	2.59	0.95547	2.59	0.944644	2.59	5.48102	2.59	10.9581	2.59	27.9481	2.59	28.1851
2.6	9.64597	2.6	0.959159	2.6	0.948291	2.6	5.50218	2.6	11.0003	2.6	28.0559	2.6	28.2928
2.61	9.68307	2.61	0.962848	2.61	0.951938	2.61	5.52334	2.61	11.0425	2.61	28.1637	2.61	28.3988
2.62	9.72017	2.62	0.966537	2.62	0.955585	2.62	5.5445	2.62	11.0847	2.62	28.2715	2.62	28.5033
2.63	9.75727	2.63	0.970226	2.63	0.959233	2.63	5.56566	2.63	11.1269	2.63	28.3793	2.63	28.6063
2.64	9.79437	2.64	0.973915	2.64	0.96288	2.64	5.58683	2.64	11.1691	2.64	28.4871	2.64	28.7078
2.65	9.83147	2.65	0.977604	2.65	0.966527	2.65	5.60799	2.65	11.2113	2.65	28.5949	2.65	28.8079
2.66	9.86857	2.66	0.981293	2.66	0.970174	2.66	5.62915	2.66	11.2535	2.66	28.7026	2.66	28.9066
2.67	9.90567	2.67	0.984982	2.67	0.973821	2.67	5.65031	2.67	11.2956	2.67	28.8104	2.67	29.0039
2.68	9.94277	2.68	0.988671	2.68	0.977468	2.68	5.67147	2.68	11.3378	2.68	28.9182	2.68	29.1001
2.69	9.97987	2.69	0.99236	2.69	0.981116	2.69	5.69263	2.69	11.38	2.69	29.0259	2.69	29.1951
2.7	10.017	2.7	0.996049	2.7	0.984763	2.7	5.71379	2.7	11.4221	2.7	29.1337	2.7	29.289
2.71	10.0541	2.71	0.999738	2.71	0.98841	2.71	5.73495	2.71	11.4643	2.71	29.2415	2.71	29.382
2.72	10.0912	2.72	1.00343	2.72	0.992057	2.72	5.75612	2.72	11.5064	2.72	29.3492	2.72	29.4741
2.73	10.1283	2.73	1.00711	2.73	0.995704	2.73	5.77728	2.73	11.5486	2.73	29.4569	2.73	29.5654
2.74	10.1654	2.74	1.0108	2.74	0.999352	2.74	5.79844	2.74	11.5907	2.74	29.5647	2.74	29.6561
2.75	10.2025	2.75	1.01449	2.75	1.003	2.75	5.8196	2.75	11.6329	2.75	29.6724	2.75	29.7462
2.76	10.2396	2.76	1.01818	2.76	1.00665	2.76	5.84076	2.76	11.675	2.76	29.7801	2.76	29.8359
2.77	10.2767	2.77	1.02187	2.77	1.01029	2.77	5.86192	2.77	11.7171	2.77	29.8879	2.77	29.9253
2.78	10.3138	2.78	1.02556	2.78	1.01394	2.78	5.88308	2.78	11.7592	2.78	29.9956	2.78	30.0144
2.79	10.3509	2.79	1.02925	2.79	1.01759	2.79	5.90424	2.79	11.8013	2.79	30.1033	2.79	30.1035
2.8	10.388	2.8	1.03294	2.8	1.02123	2.8	5.9254	2.8	11.8434	2.8	30.211	2.8	30.1925
2.81	10.4251	2.81	1.03663	2.81	1.02488	2.81	5.94656	2.81	11.8855	2.81	30.3187	2.81	30.2817
2.82	10.4622	2.82	1.04032	2.82	1.02853	2.82	5.96773	2.82	11.9276	2.82	30.4264	2.82	30.3711
2.83	10.4993	2.83	1.04401	2.83	1.03218	2.83	5.98889	2.83	11.9697	2.83	30.5341	2.83	30.4609
2.84	10.5364	2.84	1.04769	2.84	1.03582	2.84	6.01005	2.84	12.0118	2.84	30.6417	2.84	30.5511
2.85	10.5735	2.85	1.05138	2.85	1.03947	2.85	6.03121	2.85	12.0539	2.85	30.7494	2.85	30.6419
2.86	10.6106	2.86	1.05507	2.86	1.04312	2.86	6.05237	2.86	12.0959	2.86	30.8571	2.86	30.7334
2.87	10.6477	2.87	1.05876	2.87	1.04676	2.87	6.07353	2.87	12.138	2.87	30.9647	2.87	30.8256
2.88	10.6848	2.88	1.06245	2.88	1.05041	2.88	6.09469	2.88	12.18	2.88	31.0724	2.88	30.9187
2.89	10.7219	2.89	1.06614	2.89	1.05406	2.89	6.11585	2.89	12.2221	2.89	31.18	2.89	31.0127
2.9	10.759	2.9	1.06983	2.9	1.05771	2.9	6.13701	2.9	12.2641	2.9	31.2876	2.9	31.1077
2.91	10.7961	2.91	1.07352	2.91	1.06135	2.91	6.15817	2.91	12.3061	2.91	31.3952	2.91	31.2038
2.92	10.8332	2.92	1.07721	2.92	1.065	2.92	6.17933	2.92	12.3481	2.92	31.5028	2.92	31.3011
2.93	10.8703	2.93	1.08089	2.93	1.06865	2.93	6.20049	2.93	12.3902	2.93	31.6105	2.93	31.3996
2.94	10.9074	2.94	1.08458	2.94	1.07229	2.94	6.22165	2.94	12.4321	2.94	31.718	2.94	31.4994
2.95	10.9445	2.95	1.08827	2.95	1.07594	2.95	6.24282	2.95	12.4741	2.95	31.8256	2.95	31.6006
2.96	10.9816	2.96	1.09196	2.96	1.07959	2.96	6.26398	2.96	12.5161	2.96	31.9332	2.96	31.7031
2.97	11.0187	2.97	1.09565	2.97	1.08324	2.97	6.28514	2.97	12.5581	2.97	32.0408	2.97	31.8069
2.98	11.0558	2.98	1.09934	2.98	1.08688	2.98	6.3063	2.98	12.6	2.98	32.1483	2.98	31.9123
2.99	11.0929	2.99	1.10303	2.99	1.09053	2.99	6.32746	2.99	12.642	2.99	32.2558	2.99	32.019
3	11.13	3	1.10672	3	1.09418	3	6.34862	3	12.6839	3	32.3634	3	32.1272
3.01	11.1671	3.01	1.11041	3.01	1.09783	3.01	6.36978	3.01	12.7258	3.01	32.4709	3.01	32.2369
3.02	11.2042	3.02	1.1141	3.02	1.10147	3.02	6.39094	3.02	12.7677	3.02	32.5784	3.02	32.3479
3.03	11.2413	3.03	1.11778	3.03	1.10512	3.03	6.4121	3.03	12.8096	3.03	32.6859	3.03	32.4604
3.04	11.2784	3.04	1.12147	3.04	1.10877	3.04	6.43326	3.04	12.8515	3.04	32.7934	3.04	32.5742
3.05	11.3155	3.05	1.12516	3.05	1.11241	3.05	6.45442	3.05	12.8934	3.05	32.9008	3.05	32.6894
3.06	11.3526	3.06	1.12885	3.06	1.11606	3.06	6.47558	3.06	12.9353	3.06	33.0083	3.06	32.8059
3.07	11.3897	3.07	1.13254	3.07	1.11971	3.07	6.49674	3.07	12.9771	3.07	33.1157	3.07	32.9236
3.08	11.4268	3.08	1.13623	3.08	1.12336	3.08	6.5179	3.08	13.0189	3.08	33.2232	3.08	33.0424
3.09	11.4639	3.09	1.13992	3.09	1.127	3.09	6.53906	3.09	13.0607	3.09	33.3306	3.09	33.1623
3.1	11.501	3.1	1.14361	3.1	1.13065	3.1	6.56022	3.1	13.1025	3.1	33.438	3.1	33.2833
3.11	11.5381	3.11	1.14729	3.11	1.1343	3.11	6.58138	3.11	13.1443	3.11	33.5454	3.11	33.4052
3.12	11.5752	3.12	1.15098	3.12	1.13794	3.12	6.60254	3.12	13.1861	3.12	33.6527	3.12	33.5279
3.13	11.6123	3.13	1.15467	3.13	1.14159	3.13	6.6237	3.13	13.2279	3.13	33.7601	3.13	33.6513
3.14	11.6494	3.14	1.15836	3.14	1.14524	3.14	6.64486	3.14	13.2696	3.14	33.8674	3.14	33.7754
3.15	11.6865	3.15	1.16205	3.15	1.14888	3.15	6.66602	3.15	13.3113	3.15	33.9747	3.15	33.9
3.16	11.7236	3.16	1.16574	3.16	1.15253	3.16	6.68718	3.16	13.353	3.16	34.082	3.16	34.025
3.17	11.7607	3.17	1.16943	3.17	1.15618	3.17	6.70834	3.17	13.3947	3.17	34.1893	3.17	34.1503
3.18	11.7978	3.18	1.17312	3.18	1.15983	3.18	6.7295	3.18	13.4364	3.18	34.2966	3.18	34.2758
3.19	11.8348	3.19	1.17681	3.19	1.16347	3.19	6.75066	3.19	13.478	3.19	34.4038	3.19	34.4014
3.2	11.8719	3.2	1.1805	3.2	1.16712	3.2	6.77182	3.2	13.5196	3.2	34.511	3.2	34.5269
3.21	11.909	3.21	1.18418	3.21	1.17077	3.21	6.79298	3.21	13.5613	3.21	34.6182	3.21	34.6523
3.22	11.9461	3.22	1.18787	3.22	1.17441	3.22	6.81414	3.22	13.6028	3.22	34.7254	3.22	34.7774
3.23	11.9832	3.23	1.19156	3.23	1.17806	3.23	6.8353	3.23	13.6444	3.23	34.8326	3.23	34.9022
3.24	12.0203	3.24	1.19525	3.24	1.18171	3.24	6.85646	3.24	13.6859	3.24	34.9397	3.24	35.0265
3.25	12.0574	3.25	1.19894	3.25	1.18535	3.25	6.87761	3.25	13.7275	3.25	35.0468	3.25	35.1502
3.26	12.0945	3.26	1.20263	3.26	1.189	3.26	6.89877	3.26	13.769	3.26	35.1539	3.26	35.2733
3.27	12.1316	3.27	1.20632	3.27	1.19265	3.27	6.91993	3.27	13.8104	3.27	35.261	3.27	35.3956
3.28	12.1687	3.28	1.21001	3.28	1.1963	3.28	6.94109	3.28	13.8519	3.28	35.368	3.28	35.517
3.29	12.2058	3.29	1.21369	3.29	1.19994	3.29	6.96225	3.29	13.8933	3.29	35.475	3.29	35.6375
3.3	12.2429	3.3	1.21738	3.3	1.20359	3.3	6.98341	3.3	13.9347	3.3	35.582	3.3	35.7571
3.31	12.28	3.31	1.22107	3.31	1.20724	3.31	7.00457	3.31	13.9761	3.31	35.689	3.31	35.8756
3.32	12.3171	3.32	1.22476	3.32	1.21088	3.32	7.02573	3.32	14.0174	3.32	35.7959	3.32	35.9929
3.33	12.3542	3.33	1.22845	3.33	1.21453	3.33	7.04689	3.33	14.0587	3.33	35.9028	3.33	36.1091
3.34	12.3913	3.34	1.23214	3.34	1.21818	3.34	7.06805	3.34	14.1	3.34	36.0097	3.34	36.2241
3.35	12.4284	3.35	1.23583	3.35	1.22183	3.35	7.08921	3.35	14.1413	3.35	36.1166	3.35	36.3379
3.36	12.4655	3.36	1.23952	3.36	1.22547	3.36	7.11037	3.36	14.1825	3.36	36.2234	3.36	36.4504
3.37	12.5026	3.37	1.2432	3.37	1.22912	3.37	7.13153	3.37	14.2237	3.37	36.3302	3.37	36.5616
3.38	12.5397	3.38	1.24689	3.38	1.23277	3.38	7.15268	3.38	14.2648	3.38	36.4369	3.38	36.6716
3.39	12.5768	3.39	1.25058	3.39	1.23641	3.39	7.17384	3.39	14.306	3.39	36.5436	3.39	36.7803
3.4	12.6139	3.4	1.25427	3.4	1.24006	3.4	7.195	3.4	14.347	3.4	36.6503	3.4	36.8876
3.41	12.651	3.41	1.25796	3.41	1.24371	3.41	7.21616	3.41	14.3881	3.41	36.757	3.41	36.9937
3.42	12.6881	3.42	1.26165	3.42	1.24735	3.42	7.23732	3.42	14.4291	3.42	36.8636	3.42	37.0986
3.43	12.7252	3.43	1.26534	3.43	1.251	3.43	7.25848	3.43	14.4701	3.43	36.9701	3.43	37.2021
3.44	12.7623	3.44	1.26903	3.44	1.25465	3.44	7.27964	3.44	14.511	3.44	37.0767	3.44	37.3045
3.45	12.7994	3.45	1.27272	3.45	1.2583	3.45	7.30079	3.45	14.5519	3.45	37.1832	3.45	37.4057
3.46	12.8365	3.46	1.27641	3.46	1.26194	3.46	7.32195	3.46	14.5928	3.46	37.2896	3.46	37.5058
3.47	12.8736	3.47	1.28009	3.47	1.26559	3.47	7.34311	3.47	14.6336	3.47	37.396	3.47	37.6048
3.48	12.9107	3.48	1.28378	3.48	1.26924	3.48	7.36427	3.48	14.6744	3.48	37.5024	3.48	37.7028
3.49	12.9478	3.49	1.28747	3.49	1.27288	3.49	7.38543	3.49	14.7151	3.49	37.6087	3.49	37.7997
3.5	12.9849	3.5	1.29116	3.5	1.27653	3.5	7.40658	3.5	14.7558	3.5	37.715	3.5	37.8958
3.51	13.022	3.51	1.29485	3.51	1.28018	3.51	7.42774	3.51	14.7964	3.51	37.8212	3.51	37.991
3.52	13.0591	3.52	1.29854	3.52	1.28382	3.52	7.4489	3.52	14.837	3.52	37.9274	3.52	38.0853
3.53	13.0962	3.53	1.30223	3.53	1.28747	3.53	7.47006	3.53	14.8775	3.53	38.0335	3.53	38.1789
3.54	13.1333	3.54	1.30591	3.54	1.29112	3.54	7.49122	3.54	14.918	3.54	38.1396	3.54	38.2719
3.55	13.1704	3.55	1.3096	3.55	1.29477	3.55	7.51237	3.55	14.9584	3.55	38.2456	3.55	38.3642
3.56	13.2075	3.56	1.31329	3.56	1.29841	3.56	7.53353	3.56	14.9988	3.56	38.3516	3.56	38.456
3.57	13.2446	3.57	1.31698	3.57	1.30206	3.57	7.55469	3.57	15.0391	3.57	38.4575	3.57	38.5473
3.58	13.2817	3.58	1.32067	3.58	1.30571	3.58	7.57585	3.58	15.0794	3.58	38.5633	3.58	38.6382
3.59	13.3188	3.59	1.32436	3.59	1.30935	3.59	7.597	3.59	15.1196	3.59	38.6691	3.59	38.7287
3.6	13.3559	3.6	1.32805	3.6	1.313	3.6	7.61816	3.6	15.1597	3.6	38.7748	3.6	38.819
3.61	13.393	3.61	1.33174	3.61	1.31665	3.61	7.63932	3.61	15.1998	3.61	38.8805	3.61	38.9091
3.62	13.4301	3.62	1.33542	3.62	1.32029	3.62	7.66047	3.62	15.2398	3.62	38.9861	3.62	38.9991
3.63	13.4672	3.63	1.33911	3.63	1.32394	3.63	7.68163	3.63	15.2797	3.63	39.0916	3.63	39.089
3.64	13.5043	3.64	1.3428	3.64	1.32759	3.64	7.70279	3.64	15.3196	3.64	39.1971	3.64	39.1789
3.65	13.5414	3.65	1.34649	3.65	1.33123	3.65	7.72395	3.65	15.3594	3.65	39.3025	3.65	39.2688
3.66	13.5785	3.66	1.35018	3.66	1.33488	3.66	7.7451	3.66	15.3991	3.66	39.4078	3.66	39.3589
3.67	13.6156	3.67	1.35387	3.67	1.33853	3.67	7.76626	3.67	15.4388	3.67	39.5131	3.67	39.4492
3.68	13.6527	3.68	1.35756	3.68	1.34218	3.68	7.78742	3.68	15.4784	3.68	39.6182	3.68	39.5398
3.69	13.6898	3.69	1.36125	3.69	1.34582	3.69	7.80857	3.69	15.5179	3.69	39.7233	3.69	39.6306
3.7	13.7269	3.7	1.36493	3.7	1.34947	3.7	7.82973	3.7	15.5573	3.7	39.8283	3.7	39.7218
3.71	13.764	3.71	1.36862	3.71	1.35312	3.71	7.85089	3.71	15.5966	3.71	39.9333	3.71	39.8134
3.72	13.8011	3.72	1.37231	3.72	1.35676	3.72	7.87204	3.72	15.6359	3.72	40.0381	3.72	39.9055
3.73	13.8382	3.73	1.376	3.73	1.36041	3.73	7.8932	3.73	15.675	3.73	40.1429	3.73	39.9981
3.74	13.8753	3.74	1.37969	3.74	1.36406	3.74	7.91435	3.74	15.7141	3.74	40.2475	3.74	40.0912
3.75	13.9124	3.75	1.38338	3.75	1.3677	3.75	7.93551	3.75	15.7531	3.75	40.3521	3.75	40.1849
3.76	13.9495	3.76	1.38707	3.76	1.37135	3.76	7.95667	3.76	15.792	3.76	40.4565	3.76	40.2793
3.77	13.9866	3.77	1.39075	3.77	1.375	3.77	7.97782	3.77	15.8307	3.77	40.5609	3.77	40.3743
3.78	14.0237	3.78	1.39444	3.78	1.37864	3.78	7.99898	3.78	15.8694	3.78	40.6652	3.78	40.47
3.79	14.0608	3.79	1.39813	3.79	1.38229	3.79	8.02013	3.79	15.908	3.79	40.7694	3.79	40.5664
3.8	14.0979	3.8	1.40182	3.8	1.38594	3.8	8.04129	3.8	15.9465	3.8	40.8734	3.8	40.6636
3.81	14.135	3.81	1.40551	3.81	1.38959	3.81	8.06245	3.81	15.9848	3.81	40.9774	3.81	40.7615
3.82	14.1721	3.82	1.4092	3.82	1.39323	3.82	8.0836	3.82	16.023	3.82	41.0812	3.82	40.8602
3.83	14.2092	3.83	1.41289	3.83	1.39688	3.83	8.10476	3.83	16.0612	3.83	41.1849	3.83	40.9596
3.84	14.2463	3.84	1.41657	3.84	1.40053	3.84	8.12591	3.84	16.0992	3.84	41.2885	3.84	41.0599
3.85	14.2834	3.85	1.42026	3.85	1.40417	3.85	8.14706	3.85	16.137	3.85	41.392	3.85	41.161
3.86	14.3205	3.86	1.42395	3.86	1.40782	3.86	8.16822	3.86	16.1748	3.86	41.4953	3.86	41.2629
3.87	14.3576	3.87	1.42764	3.87	1.41147	3.87	8.18937	3.87	16.2124	3.87	41.5985	3.87	41.3656
3.88	14.3947	3.88	1.43133	3.88	1.41511	3.88	8.21053	3.88	16.2499	3.88	41.7016	3.88	41.469
3.89	14.4318	3.89	1.43502	3.89	1.41876	3.89	8.23168	3.89	16.2872	3.89	41.8045	3.89	41.5733
3.9	14.4689	3.9	1.43871	3.9	1.42241	3.9	8.25284	3.9	16.3245	3.9	41.9073	3.9	41.6784
3.91	14.506	3.91	1.44239	3.91	1.42605	3.91	8.27399	3.91	16.3615	3.91	42.0099	3.91	41.7842
3.92	14.5431	3.92	1.44608	3.92	1.4297	3.92	8.29515	3.92	16.3984	3.92	42.1124	3.92	41.8907
3.93	14.5802	3.93	1.44977	3.93	1.43335	3.93	8.3163	3.93	16.4352	3.93	42.2148	3.93	41.998
3.94	14.6173	3.94	1.45346	3.94	1.43699	3.94	8.33745	3.94	16.4718	3.94	42.317	3.94	42.1059
3.95	14.6544	3.95	1.45715	3.95	1.44064	3.95	8.35861	3.95	16.5082	3.95	42.419	3.95	42.2145
3.96	14.6915	3.96	1.46084	3.96	1.44429	3.96	8.37976	3.96	16.5444	3.96	42.5208	3.96	42.3238
3.97	14.7286	3.97	1.46453	3.97	1.44793	3.97	8.40091	3.97	16.5805	3.97	42.6225	3.97	42.4336
3.98	14.7657	3.98	1.46821	3.98	1.45158	3.98	8.42207	3.98	16.6164	3.98	42.724	3.98	42.544
3.99	14.8028	3.99	1.4719	3.99	1.45523	3.99	8.44322	3.99	16.6521	3.99	42.8253	3.99	42.6549
4	14.8399	4	1.47559	4	1.45887	4	8.46438	4	16.6877	4	42.9264	4	42.7663
4.01	14.877	4.01	1.47928	4.01	1.46252	4.01	8.48553	4.01	16.723	4.01	43.0273	4.01	42.878
4.02	14.9141	4.02	1.48297	4.02	1.46617	4.02	8.50668	4.02	16.7582	4.02	43.1281	4.02	42.9902
4.03	14.9512	4.03	1.48666	4.03	1.46981	4.03	8.52783	4.03	16.7931	4.03	43.2286	4.03	43.1027
4.04	14.9883	4.04	1.49035	4.04	1.47346	4.04	8.54899	4.04	16.8278	4.04	43.3289	4.04	43.2154
4.05	15.0254	4.05	1.49403	4.05	1.47711	4.05	8.57014	4.05	16.8623	4.05	43.429	4.05	43.3283
4.06	15.0625	4.06	1.49772	4.06	1.48075	4.06	8.59129	4.06	16.8966	4.06	43.5288	4.06	43.4414
4.07	15.0996	4.07	1.50141	4.07	1.4844	4.07	8.61244	4.07	16.9306	4.07	43.6285	4.07	43.5546
4.08	15.1367	4.08	1.5051	4.08	1.48805	4.08	8.6336	4.08	16.9644	4.08	43.7279	4.08	43.6679
4.09	15.1738	4.09	1.50879	4.09	1.49169	4.09	8.65475	4.09	16.998	4.09	43.827	4.09	43.7811
4.1	15.2109	4.1	1.51248	4.1	1.49534	4.1	8.6759	4.1	17.0313	4.1	43.9259	4.1	43.8942
4.11	15.248	4.11	1.51616	4.11	1.49899	4.11	8.69705	4.11	17.0644	4.11	44.0246	4.11	44.0072
4.12	15.2851	4.12	1.51985	4.12	1.50263	4.12	8.7182	4.12	17.0972	4.12	44.123	4.12	44.12
4.13	15.3222	4.13	1.52354	4.13	1.50628	4.13	8.73936	4.13	17.1297	4.13	44.2211	4.13	44.2325
4.14	15.3593	4.14	1.52723	4.14	1.50993	4.14	8.76051	4.14	17.162	4.14	44.3189	4.14	44.3446
4.15	15.3964	4.15	1.53092	4.15	1.51357	4.15	8.78166	4.15	17.1939	4.15	44.4165	4.15	44.4564
4.16	15.4335	4.16	1.53461	4.16	1.51722	4.16	8.80281	4.16	17.2256	4.16	44.5137	4.16	44.5677
4.17	15.4706	4.17	1.53829	4.17	1.52087	4.17	8.82396	4.17	17.2569	4.17	44.6107	4.17	44.6785
4.18	15.5077	4.18	1.54198	4.18	1.52451	4.18	8.84511	4.18	17.288	4.18	44.7073	4.18	44.7888
4.19	15.5448	4.19	1.54567	4.19	1.52816	4.19	8.86626	4.19	17.3187	4.19	44.8036	4.19	44.8983
4.2	15.5819	4.2	1.54936	4.2	1.53181	4.2	8.88741	4.2	17.3491	4.2	44.8996	4.2	45.0072
4.21	15.619	4.21	1.55305	4.21	1.53545	4.21	8.90856	4.21	17.3792	4.21	44.9952	4.21	45.1153
4.22	15.6561	4.22	1.55674	4.22	1.5391	4.22	8.92971	4.22	17.4089	4.22	45.0905	4.22	45.2227
4.23	15.6932	4.23	1.56042	4.23	1.54275	4.23	8.95086	4.23	17.4382	4.23	45.1854	4.23	45.3291
4.24	15.7303	4.24	1.56411	4.24	1.54639	4.24	8.97201	4.24	17.4672	4.24	45.28	4.24	45.4347
4.25	15.7674	4.25	1.5678	4.25	1.55004	4.25	8.99316	4.25	17.4958	4.25	45.3742	4.25	45.5393
4.26	15.8045	4.26	1.57149	4.26	1.55369	4.26	9.01431	4.26	17.524	4.26	45.4679	4.26	45.6429
4.27	15.8416	4.27	1.57518	4.27	1.55733	4.27	9.03546	4.27	17.5518	4.27	45.5613	4.27	45.7454
4.28	15.8787	4.28	1.57887	4.28	1.56098	4.28	9.05661	4.28	17.5792	4.28	45.6543	4.28	45.8468
4.29	15.9158	4.29	1.58255	4.29	1.56463	4.29	9.07776	4.29	17.6061	4.29	45.7468	4.29	45.9471
4.3	15.9529	4.3	1.58624	4.3	1.56827	4.3	9.09891	4.3	17.6326	4.3	45.8389	4.3	46.0462
4.31	15.99	4.31	1.58993	4.31	1.57192	4.31	9.12005	4.31	17.6587	4.31	45.9306	4.31	46.144
4.32	16.0271	4.32	1.59362	4.32	1.57557	4.32	9.1412	4.32	17.6843	4.32	46.0218	4.32	46.2407
4.33	16.0642	4.33	1.59731	4.33	1.57921	4.33	9.16235	4.33	17.7095	4.33	46.1125	4.33	46.336
4.34	16.1013	4.34	1.601	4.34	1.58286	4.34	9.1835	4.34	17.7341	4.34	46.2027	4.34	46.43
4.35001	16.1384	4.35001	1.60468	4.35001	1.58651	4.35001	9.20464	4.35001	17.7582	4.35001	46.2925	4.35001	46.5227
4.36001	16.1755	4.36001	1.60837	4.36001	1.59015	4.36001	9.22579	4.36001	17.7819	4.36001	46.3817	4.36001	46.614
4.37	16.2126	4.37	1.61206	4.37	1.5938	4.37	9.24694	4.37	17.805	4.37	46.4703	4.37	46.7039
4.38	16.2497	4.38	1.61575	4.38	1.59744	4.38	9.26808	4.38	17.8275	4.38	46.5585	4.38	46.7925
4.39001	16.2868	4.39001	1.61944	4.39001	1.60109	4.39001	9.28923	4.39001	17.8495	4.39001	46.646	4.39001	46.8796
4.40001	16.3239	4.40001	1.62312	4.40001	1.60474	4.40001	9.31038	4.40001	17.8709	4.40001	46.733	4.40001	46.9652
4.41001	16.361	4.41001	1.62681	4.41001	1.60838	4.41001	9.33152	4.41001	17.8917	4.41001	46.8194	4.41001	47.0494
4.42001	16.3981	4.42001	1.6305	4.42001	1.61203	4.42001	9.35267	4.42001	17.9119	4.42001	46.9052	4.42001	47.1322
4.43001	16.4352	4.43001	1.63419	4.43001	1.61568	4.43001	9.37381	4.43001	17.9315	4.43001	46.9903	4.43001	47.2135
4.44001	16.4723	4.44001	1.63788	4.44001	1.61932	4.44001	9.39496	4.44001	17.9504	4.44001	47.0748	4.44001	47.2933
4.45001	16.5094	4.45001	1.64156	4.45001	1.62297	4.45001	9.4161	4.45001	17.9687	4.45001	47.1587	4.45001	47.3717
4.46001	16.5465	4.46001	1.64525	4.46001	1.62661	4.46001	9.43725	4.46001	17.9862	4.46001	47.2418	4.46001	47.4485
4.47001	16.5836	4.47001	1.64894	4.47001	1.63026	4.47001	9.45839	4.47001	18.0031	4.47001	47.3243	4.47001	47.5239
4.48001	16.6207	4.48001	1.65263	4.48001	1.63391	4.48001	9.47953	4.48001	18.0193	4.48001	47.406	4.48001	47.5979
4.49001	16.6578	4.49001	1.65632	4.49001	1.63755	4.49001	9.50068	4.49001	18.0347	4.49001	47.487	4.49001	47.6704
4.50001	16.6949	4.50001	1.66	4.50001	1.6412	4.50001	9.52182	4.50001	18.0493	4.50001	47.5672	4.50001	47.7414
4.51001	16.732	4.51001	1.66369	4.51001	1.64485	4.51001	9.54296	4.51001	18.0632	4.51001	47.6466	4.51001	47.811
4.52001	16.7691	4.52001	1.66738	4.52001	1.64849	4.52001	9.56411	4.52001	18.0762	4.52001	47.7253	4.52001	47.8791
4.53001	16.8062	4.53001	1.67107	4.53001	1.65214	4.53001	9.58525	4.53001	18.0884	4.53001	47.8031	4.53001	47.9459
4.54001	16.8433	4.54001	1.67476	4.54001	1.65579	4.54001	9.60639	4.54001	18.0998	4.54001	47.88	4.54001	48.0112
4.55001	16.8804	4.55001	1.67844	4.55001	1.65943	4.55001	9.62753	4.55001	18.1103	4.55001	47.9561	4.55001	48.0751
4.56001	16.9175	4.56001	1.68213	4.56001	1.66308	4.56001	9.64868	4.56001	18.1199	4.56001	48.0312	4.56001	48.1376
4.57001	16.9546	4.57001	1.68582	4.57001	1.66672	4.57001	9.66982	4.57001	18.1285	4.57001	48.1055	4.57001	48.1988
4.58001	16.9917	4.58001	1.68951	4.58001	1.67037	4.58001	9.69096	4.58001	18.1362	4.58001	48.1787	4.58001	48.2587
4.59001	17.0288	4.59001	1.6932	4.59001	1.67402	4.59001	9.7121	4.59001	18.143	4.59001	48.251	4.59001	48.3172
4.60001	17.0659	4.60001	1.69688	4.60001	1.67766	4.60001	9.73324	4.60001	18.1487	4.60001	48.3223	4.60001	48.3744
4.61001	17.103	4.61001	1.70057	4.61001	1.68131	4.61001	9.75438	4.61001	18.1533	4.61001	48.3926	4.61001	48.4303
4.62001	17.1401	4.62001	1.70426	4.62001	1.68495	4.62001	9.77552	4.62001	18.1569	4.62001	48.4618	4.62001	48.485
4.63001	17.1772	4.63001	1.70795	4.63001	1.6886	4.63001	9.79666	4.63001	18.1595	4.63001	48.5298	4.63001	48.5384
4.64001	17.2143	4.64001	1.71164	4.64001	1.69225	4.64001	9.8178	4.64001	18.1608	4.64001	48.5968	4.64001	48.5906
4.65001	17.2514	4.65001	1.71532	4.65001	1.69589	4.65001	9.83893	4.65001	18.1611	4.65001	48.6626	4.65001	48.6416
4.66001	17.2885	4.66001	1.71901	4.66001	1.69954	4.66001	9.86007	4.66001	18.1601	4.66001	48.7272	4.66001	48.6914
4.67001	17.3256	4.67001	1.7227	4.67001	1.70318	4.67001	9.88121	4.67001	18.1579	4.67001	48.7906	4.67001	48.7401
4.68001	17.3627	4.68001	1.72639	4.68001	1.70683	4.68001	9.90235	4.68001	18.1545	4.68001	48.8527	4.68001	48.7876
4.69001	17.3998	4.69001	1.73007	4.69001	1.71048	4.69001	9.92348	4.69001	18.1497	4.69001	48.9135	4.69001	48.8341
4.70001	17.4369	4.70001	1.73376	4.70001	1.71412	4.70001	9.94462	4.70001	18.1436	4.70001	48.973	4.70001	48.8794
4.71001	17.474	4.71001	1.73745	4.71001	1.71777	4.71001	9.96576	4.71001	18.1362	4.71001	49.0311	4.71001	48.9236
4.72001	17.5111	4.72001	1.74114	4.72001	1.72141	4.72001	9.98689	4.72001	18.1273	4.72001	49.0878	4.72001	48.9668
4.73001	17.5482	4.73001	1.74482	4.73001	1.72506	4.73001	10.008	4.73001	18.117	4.73001	49.1431	4.73001	49.009
4.74001	17.5853	4.74001	1.74851	4.74001	1.7287	4.74001	10.0292	4.74001	18.1052	4.74001	49.1969	4.74001	49.0501
4.75001	17.6224	4.75001	1.7522	4.75001	1.73235	4.75001	10.0503	4.75001	18.0919	4.75001	49.2491	4.75001	49.0903
4.76001	17.6595	4.76001	1.75589	4.76001	1.736	4.76001	10.0714	4.76001	18.077	4.76001	49.2998	4.76001	49.1294
4.77001	17.6966	4.77001	1.75957	4.77001	1.73964	4.77001	10.0926	4.77001	18.0605	4.77001	49.3488	4.77001	49.1676
4.78001	17.7337	4.78001	1.76326	4.78001	1.74329	4.78001	10.1137	4.78001	18.0423	4.78001	49.3962	4.78001	49.2048
4.79002	17.7708	4.79002	1.76695	4.79002	1.74693	4.79002	10.1348	4.79002	18.0224	4.79002	49.4419	4.79002	49.241
4.80002	17.8079	4.80002	1.77064	4.80002	1.75058	4.80002	10.156	4.80002	18.0008	4.80002	49.4858	4.80002	49.2763
4.81001	17.845	4.81001	1.77432	4.81001	1.75422	4.81001	10.1771	4.81001	17.9773	4.81001	49.5279	4.81001	49.3107
4.82001	17.8821	4.82001	1.77801	4.82001	1.75787	4.82001	10.1982	4.82001	17.952	4.82001	49.5682	4.82001	49.344
4.83002	17.9191	4.83002	1.7817	4.83002	1.76152	4.83002	10.2194	4.83002	17.9248	4.83002	49.6065	4.83002	49.3765
4.84002	17.9562	4.84002	1.78538	4.84002	1.76516	4.84002	10.2405	4.84002	17.8956	4.84002	49.6429	4.84002	49.408
4.85002	17.9933	4.85002	1.78907	4.85002	1.76881	4.85002	10.2616	4.85002	17.8644	4.85002	49.6772	4.85002	49.4385
4.86002	18.0304	4.86002	1.79276	4.86002	1.77245	4.86002	10.2828	4.86002	17.8311	4.86002	49.7095	4.86002	49.4681
4.87002	18.0675	4.87002	1.79645	4.87002	1.7761	4.87002	10.3039	4.87002	17.7957	4.87002	49.7397	4.87002	49.4966
4.88002	18.1046	4.88002	1.80014	4.88002	1.77974	4.88002	10.325	4.88002	17.7581	4.88002	49.7676	4.88002	49.5242
4.89002	18.1417	4.89002	1.80382	4.89002	1.78339	4.89002	10.3461	4.89002	17.7182	4.89002	49.7933	4.89002	49.5507
4.90002	18.1788	4.90002	1.80751	4.90002	1.78704	4.90002	10.3673	4.90002	17.676	4.90002	49.8167	4.90002	49.5761
4.91002	18.2159	4.91002	1.8112	4.91002	1.79068	4.91002	10.3884	4.91002	17.6314	4.91002	49.8376	4.91002	49.6004
4.92002	18.253	4.92002	1.81488	4.92002	1.79433	4.92002	10.4095	4.92002	17.5844	4.92002	49.8562	4.92002	49.6236
4.93002	18.2901	4.93002	1.81857	4.93002	1.79797	4.93002	10.4306	4.93002	17.5349	4.93002	49.8722	4.93002	49.6455
4.94002	18.3272	4.94002	1.82226	4.94002	1.80162	4.94002	10.4518	4.94002	17.4827	4.94002	49.8856	4.94002	49.6662
4.95002	18.3643	4.95002	1.82594	4.95002	1.80526	4.95002	10.4729	4.95002	17.4279	4.95002	49.8964	4.95002	49.6855
4.96002	18.4014	4.96002	1.82963	4.96002	1.80891	4.96002	10.494	4.96002	17.3704	4.96002	49.9044	4.96002	49.7035
4.97002	18.4385	4.97002	1.83332	4.97002	1.81255	4.97002	10.5151	4.97002	17.31	4.97002	49.9096	4.97002	49.7199
4.98002	18.4756	4.98002	1.83701	4.98002	1.8162	4.98002	10.5363	4.98002	17.2468	4.98002	49.9119	4.98002	49.7347
4.99002	18.5127	4.99002	1.84069	4.99002	1.81984	4.99002	10.5574	4.99002	17.1806	4.99002	49.9112	4.99002	49.7479
5.00002	18.5498	5.00002	1.84438	5.00002	1.82349	5.00002	10.5785	5.00002	17.1113	5.00002	49.9075	5.00002	49.7592
5.01002	18.5869	5.01002	1.84807	5.01002	1.82713	5.01002	10.5996	5.01002	17.0388	5.01002	49.9006	5.01002	49.7687
5.02002	18.624	5.02002	1.85175	5.02002	1.83078	5.02002	10.6208	5.02002	16.9632	5.02002	49.8905	5.02002	49.776
5.03002	18.6611	5.03002	1.85544	5.03002	1.83443	5.03002	10.6419	5.03002	16.8842	5.03002	49.8771	5.03002	49.7811
5.04002	18.6982	5.04002	1.85913	5.04002	1.83807	5.04002	10.663	5.04002	16.8018	5.04002	49.8602	5.04002	49.7838
5.05002	18.7353	5.05002	1.86281	5.05002	1.84172	5.05002	10.6841	5.05002	16.7159	5.05002	49.8398	5.05002	49.784
5.06002	18.7724	5.06002	1.8665	5.06002	1.84536	5.06002	10.7052	5.06002	16.6263	5.06002	49.8158	5.06002	49.7814
5.07002	18.8095	5.07002	1.87019	5.07002	1.84901	5.07002	10.7263	5.07002	16.5331	5.07002	49.7882	5.07002	49.7758
5.08002	18.8466	5.08002	1.87387	5.08002	1.85265	5.08002	10.7475	5.08002	16.436	5.08002	49.7566	5.08002	49.767
5.09002	18.8837	5.09002	1.87756	5.09002	1.8563	5.09002	10.7686	5.09002	16.3351	5.09002	49.7212	5.09002	49.7548
5.10002	18.9208	5.10002	1.88125	5.10002	1.85994	5.10002	10.7897	5.10002	16.23	5.10002	49.6817	5.10002	49.7389
5.11002	18.9579	5.11002	1.88493	5.11002	1.86359	5.11002	10.8108	5.11002	16.1209	5.11002	49.6381	5.11002	49.7189
5.12002	18.995	5.12002	1.88862	5.12002	1.86723	5.12002	10.8319	5.12002	16.0074	5.12002	49.5902	5.12002	49.6947
5.13002	19.0321	5.13002	1.89231	5.13002	1.87088	5.13002	10.853	5.13002	15.8896	5.13002	49.538	5.13002	49.666
5.14002	19.0692	5.14002	1.89599	5.14002	1.87452	5.14002	10.8742	5.14002	15.7673	5.14002	49.4812	5.14002	49.6322
5.15002	19.1063	5.15002	1.89968	5.15002	1.87817	5.15002	10.8953	5.15002	15.6404	5.15002	49.4198	5.15002	49.5932
5.16002	19.1434	5.16002	1.90337	5.16002	1.88181	5.16002	10.9164	5.16002	15.5087	5.16002	49.3536	5.16002	49.5486
5.17002	19.1805	5.17002	1.90705	5.17002	1.88546	5.17002	10.9375	5.17002	15.372	5.17002	49.2825	5.17002	49.4979
5.18002	19.2176	5.18002	1.91074	5.18002	1.8891	5.18002	10.9586	5.18002	15.2304	5.18002	49.2064	5.18002	49.4408
5.19002	19.2547	5.19002	1.91443	5.19002	1.89274	5.19002	10.9797	5.19002	15.0836	5.19002	49.1252	5.19002	49.3769
5.20002	19.2918	5.20002	1.91811	5.20002	1.89639	5.20002	11.0008	5.20002	14.9315	5.20002	49.0386	5.20002	49.3057
5.21002	19.3289	5.21002	1.9218	5.21002	1.90003	5.21002	11.0219	5.21002	14.7739	5.21002	48.9465	5.21002	49.2268
5.22002	19.366	5.22002	1.92548	5.22002	1.90368	5.22002	11.043	5.22002	14.6107	5.22002	48.8489	5.22002	49.1398
5.23003	19.4031	5.23003	1.92917	5.23003	1.90732	5.23003	11.0641	5.23003	14.4417	5.23003	48.7454	5.23003	49.0442
5.24003	19.4402	5.24003	1.93286	5.24003	1.91097	5.24003	11.0852	5.24003	14.2667	5.24003	48.636	5.24003	48.9395
5.25002	19.4773	5.25002	1.93654	5.25002	1.91461	5.25002	11.1063	5.25002	14.0857	5.25002	48.5205	5.25002	48.8255
5.26003	19.5144	5.26003	1.94023	5.26003	1.91826	5.26003	11.1275	5.26003	13.8984	5.26003	48.3987	5.26003	48.7014
5.27003	19.5515	5.27003	1.94391	5.27003	1.9219	5.27003	11.1486	5.27003	13.7046	5.27003	48.2705	5.27003	48.5671
5.28003	19.5886	5.28003	1.9476	5.28003	1.92555	5.28003	11.1697	5.28003	13.5043	5.28003	48.1356	5.28003	48.422
5.29003	19.6257	5.29003	1.95129	5.29003	1.92919	5.29003	11.1908	5.29003	13.297	5.29003	47.994	5.29003	48.2658
5.30003	19.6628	5.30003	1.95497	5.30003	1.93283	5.30003	11.2119	5.30003	13.0828	5.30003	47.8453	5.30003	48.0982
5.31003	19.6999	5.31003	1.95866	5.31003	1.93648	5.31003	11.233	5.31003	12.8614	5.31003	47.6894	5.31003	47.9189
5.32003	19.737	5.32003	1.96234	5.32003	1.94012	5.32003	11.2541	5.32003	12.6326	5.32003	47.5261	5.32003	47.7275
5.33003	19.7741	5.33003	1.96603	5.33003	1.94377	5.33003	11.2752	5.33003	12.3961	5.33003	47.3552	5.33003	47.524
5.34003	19.8112	5.34003	1.96972	5.34003	1.94741	5.34003	11.2962	5.34003	12.1519	5.34003	47.1764	5.34003	47.3082
5.35003	19.8483	5.35003	1.9734	5.35003	1.95105	5.35003	11.3173	5.35003	11.8996	5.35003	46.9897	5.35003	47.08
5.36003	19.8854	5.36003	1.97709	5.36003	1.9547	5.36003	11.3384	5.36003	11.639	5.36003	46.7946	5.36003	46.8396
5.37003	19.9225	5.37003	1.98077	5.37003	1.95834	5.37003	11.3595	5.37003	11.3699	5.37003	46.591	5.37003	46.587
5.38003	19.9596	5.38003	1.98446	5.38003	1.96199	5.38003	11.3806	5.38003	11.0921	5.38003	46.3787	5.38003	46.3225
5.39003	19.9967	5.39003	1.98814	5.39003	1.96563	5.39003	11.4017	5.39003	10.8053	5.39003	46.1575	5.39003	46.0465
5.40003	20.0338	5.40003	1.99183	5.40003	1.96928	5.40003	11.4228	5.40003	10.5093	5.40003	45.927	5.40003	45.7593
5.41003	20.0709	5.41003	1.99551	5.41003	1.97292	5.41003	11.4439	5.41003	10.2038	5.41003	45.687	5.41003	45.4616
5.42003	20.108	5.42003	1.9992	5.42003	1.97656	5.42003	11.465	5.42003	9.88851	5.42003	45.4372	5.42003	45.1541
5.43003	20.1451	5.43003	2.00289	5.43003	1.98021	5.43003	11.4861	5.43003	9.56322	5.43003	45.1774	5.43003	44.8377
5.44003	20.1821	5.44003	2.00657	5.44003	1.98385	5.44003	11.5072	5.44003	9.22761	5.44003	44.9073	5.44003	44.5133
5.45003	20.2192	5.45003	2.01026	5.45003	1.98749	5.45003	11.5282	5.45003	8.88141	5.45003	44.6266	5.45003	44.1819
5.46003	20.2563	5.46003	2.01394	5.46003	1.99114	5.46003	11.5493	5.46003	8.52432	5.46003	44.3351	5.46003	43.8448
5.47003	20.2934	5.47003	2.01763	5.47003	1.99478	5.47003	11.5704	5.47003	8.15603	5.47003	44.0323	5.47003	43.5033
5.48003	20.3305	5.48003	2.02131	5.48003	1.99842	5.48003	11.5915	5.48003	7.77622	5.48003	43.718	5.48003	43.1585
5.49003	20.3676	5.49003	2.025	5.49003	2.00207	5.49003	11.6126	5.49003	7.3846	5.49003	43.3919	5.49003	42.8124
5.50003	20.4047	5.50003	2.02868	5.50003	2.00571	5.50003	11.6336	5.50003	6.98081	5.50003	43.0536	5.50003	42.4662
5.51003	20.4418	5.51003	2.03237	5.51003	2.00936	5.51003	11.6547	5.51003	6.56452	5.51003	42.7028	5.51003	42.1213
5.52003	20.4789	5.52003	2.03605	5.52003	2.013	5.52003	11.6758	5.52003	6.13539	5.52003	42.3392	5.52003	41.7798
5.53003	20.516	5.53003	2.03974	5.53003	2.01664	5.53003	11.6969	5.53003	5.69305	5.53003	41.9623	5.53003	41.4429
5.54003	20.5531	5.54003	2.04342	5.54003	2.02029	5.54003	11.718	5.54003	5.23714	5.54003	41.5719	5.54003	41.1124
5.55003	20.5902	5.55003	2.04711	5.55003	2.02393	5.55003	11.739	5.55003	4.76726	5.55003	41.1675	5.55003	40.7899
5.56003	20.6273	5.56003	2.05079	5.56003	2.02757	5.56003	11.7601	5.56003	4.28304	5.56003	40.7488	5.56003	40.4767
5.57003	20.6644	5.57003	2.05447	5.57003	2.03121	5.57003	11.7812	5.57003	3.7841	5.57003	40.3154	5.57003	40.1745
5.58003	20.7015	5.58003	2.05816	5.58003	2.03486	5.58003	11.8022	5.58003	3.26998	5.58003	39.8667	5.58003	39.8845
5.59003	20.7386	5.59003	2.06184	5.59003	2.0385	5.59003	11.8233	5.59003	2.74028	5.59003	39.4025	5.59003	39.6079
5.60003	20.7757	5.60003	2.06553	5.60003	2.04214	5.60003	11.8444	5.60003	2.19459	5.60003	38.9223	5.60003	39.3458
5.61003	20.8128	5.61003	2.06921	5.61003	2.04579	5.61003	11.8654	5.61003	1.63242	5.61003	38.4257	5.61003	39.0993
5.62003	20.8499	5.62003	2.0729	5.62003	2.04943	5.62003	11.8865	5.62003	1.05334	5.62003	37.9121	5.62003	38.869
5.63003	20.887	5.63003	2.07658	5.63003	2.05307	5.63003	11.9076	5.63003	0.456885	5.63003	37.3811	5.63003	38.6559
5.64003	20.9241	5.64003	2.08026	5.64003	2.05672	5.64003	11.9286			5.64003	36.9897	5.64003	38.4602
5.65003	20.9612	5.65003	2.08395	5.65003	2.06036	5.65003	11.9497			5.65003	37.0552	5.65003	38.2824
5.66003	20.9983	5.66003	2.08763	5.66003	2.064	5.66003	11.9707			5.66003	37.1207	5.66003	38.1227
5.67004	21.0354	5.67004	2.09132	5.67004	2.06764	5.67004	11.9918			5.67004	37.1861	5.67004	37.9811
5.68004	21.0725	5.68004	2.095	5.68004	2.07129	5.68004	12.0128			5.68004	37.2516	5.68004	37.8576
5.69003	21.1096	5.69003	2.09869	5.69003	2.07493	5.69003	12.0339			5.69003	37.3207	5.69003	37.7519
5.70004	21.1467	5.70004	2.10237	5.70004	2.07857	5.70004	12.055			5.70004	37.3899	5.70004	37.6637
5.71004	21.1838	5.71004	2.10605	5.71004	2.08221	5.71004	12.076			5.71004	37.459	5.71004	37.5926
5.72004	21.2209	5.72004	2.10974	5.72004	2.08586	5.72004	12.097			5.72004	37.5281	5.72004	37.5378
5.73004	21.258	5.73004	2.11342	5.73004	2.0895	5.73004	12.1181			5.73004	37.5972	5.73004	37.499
5.74004	21.2951	5.74004	2.1171	5.74004	2.09314	5.74004	12.1391			5.74004	37.6663	5.74004	37.4754
5.75004	21.3322	5.75004	2.12079	5.75004	2.09678	5.75004	12.1602			5.75004	37.7354	5.75004	37.466
5.76004	21.3693	5.76004	2.12447	5.76004	2.10042	5.76004	12.1812			5.76004	37.8046	5.76004	37.4702
5.77004	21.4064	5.77004	2.12815	5.77004	2.10407	5.77004	12.2023			5.77004	37.8737	5.77004	37.487
5.78004	21.4435	5.78004	2.13184	5.78004	2.10771	5.78004	12.2233			5.78004	37.9428	5.78004	37.5156
5.79004	21.4805	5.79004	2.13552	5.79004	2.11135	5.79004	12.2443			5.79004	38.0119	5.79004	37.5551
5.80004	21.5176	5.80004	2.1392	5.80004	2.11499	5.80004	12.2654			5.80004	38.081	5.80004	37.6045
5.81004	21.5547	5.81004	2.14289	5.81004	2.11863	5.81004	12.2864			5.81004	38.1501	5.81004	37.6629
5.82004	21.5918	5.82004	2.14657	5.82004	2.12228	5.82004	12.3074			5.82004	38.2192	5.82004	37.7295
5.83004	21.6289	5.83004	2.15025	5.83004	2.12592	5.83004	12.3285			5.83004	38.2883	5.83004	37.8035
5.84004	21.666	5.84004	2.15394	5.84004	2.12956	5.84004	12.3495			5.84004	38.3574	5.84004	37.8838
5.85004	21.7031	5.85004	2.15762	5.85004	2.1332	5.85004	12.3705			5.85004	38.4265	5.85004	37.9698
5.86004	21.7402	5.86004	2.1613	5.86004	2.13684	5.86004	12.3915			5.86004	38.4956	5.86004	38.0606
5.87004	21.7773	5.87004	2.16498	5.87004	2.14048	5.87004	12.4126			5.87004	38.5646	5.87004	38.1555
5.88004	21.8144	5.88004	2.16866	5.88004	2.14412	5.88004	12.4336			5.88004	38.6337	5.88004	38.2539
5.89004	21.8515	5.89004	2.17235	5.89004	2.14776	5.89004	12.4546			5.89004	38.7028	5.89004	38.355
5.90004	21.8886	5.90004	2.17603	5.90004	2.15141	5.90004	12.4756			5.90004	38.7719	5.90004	38.4583
5.91004	21.9257	5.91004	2.17971	5.91004	2.15505	5.91004	12.4966			5.91004	38.841	5.91004	38.5632
5.92004	21.9628	5.92004	2.18339	5.92004	2.15869	5.92004	12.5176			5.92004	38.91	5.92004	38.6691
5.93004	21.9999	5.93004	2.18708	5.93004	2.16233	5.93004	12.5386			5.93004	38.9791	5.93004	38.7757
5.94004	22.037	5.94004	2.19076	5.94004	2.16597	5.94004	12.5596			5.94004	39.0482	5.94004	38.8825
5.95004	22.0741	5.95004	2.19444	5.95004	2.16961	5.95004	12.5806			5.95004	39.1173	5.95004	38.989
5.96004	22.1112	5.96004	2.19812	5.96004	2.17325	5.96004	12.6016			5.96004	39.1863	5.96004	39.0951
5.97004	22.1483	5.97004	2.2018	5.97004	2.17689	5.97004	12.6226			5.97004	39.2554	5.97004	39.2002
5.98004	22.1854	5.98004	2.20549	5.98004	2.18053	5.98004	12.6436			5.98004	39.3245	5.98004	39.3043
5.99004	22.2225	5.99004	2.20917	5.99004	2.18417	5.99004	12.6646			5.99004	39.3935	5.99004	39.4069
6.00004	22.2596	6.00004	2.21285	6.00004	2.18781	6.00004	12.6856			6.00004	39.4626	6.00004	39.5081
6.01004	22.2967	6.01004	2.21653	6.01004	2.19145	6.01004	12.7066			6.01004	39.5316	6.01004	39.6075
6.02004	22.3338	6.02004	2.22021	6.02004	2.19509	6.02004	12.7276			6.02004	39.6007	6.02004	39.7051
6.03004	22.3709	6.03004	2.22389	6.03004	2.19873	6.03004	12.7486			6.03004	39.6697	6.03004	39.8007
6.04004	22.408	6.04004	2.22757	6.04004	2.20237	6.04004	12.7696			6.04004	39.7388	6.04004	39.8942
6.05004	22.445	6.05004	2.23125	6.05004	2.20601	6.05004	12.7905			6.05004	39.8078	6.05004	39.9856
6.06004	22.4821	6.06004	2.23494	6.06004	2.20965	6.06004	12.8115			6.06004	39.8768	6.06004	40.0748
6.07004	22.5192	6.07004	2.23862	6.07004	2.21329	6.07004	12.8325			6.07004	39.9459	6.07004	40.1619
6.08004	22.5563	6.08004	2.2423	6.08004	2.21693	6.08004	12.8535			6.08004	40.0149	6.08004	40.2467
6.09004	22.5934	6.09004	2.24598	6.09004	2.22057	6.09004	12.8744			6.09004	40.084	6.09004	40.3293
6.10004	22.6305	6.10004	2.24966	6.10004	2.22421	6.10004	12.8954			6.10004	40.153	6.10004	40.4097
6.11005	22.6676	6.11005	2.25334	6.11005	2.22785	6.11005	12.9164			6.11005	40.222	6.11005	40.488
6.12005	22.7047	6.12005	2.25702	6.12005	2.23149	6.12005	12.9373			6.12005	40.291	6.12005	40.5641
6.13004	22.7418	6.13004	2.2607	6.13004	2.23513	6.13004	12.9583			6.13004	40.36	6.13004	40.6382
6.14005	22.7789	6.14005	2.26438	6.14005	2.23876	6.14005	12.9792			6.14005	40.4291	6.14005	40.7103
6.15005	22.816	6.15005	2.26806	6.15005	2.2424	6.15005	13.0002			6.15005	40.4981	6.15005	40.7804
6.16005	22.8531	6.16005	2.27174	6.16005	2.24604	6.16005	13.0211			6.16005	40.5671	6.16005	40.8487
6.17005	22.8902	6.17005	2.27542	6.17005	2.24968	6.17005	13.0421			6.17005	40.6361	6.17005	40.9151
6.18005	22.9273	6.18005	2.2791	6.18005	2.25332	6.18005	13.063			6.18005	40.7051	6.18005	40.9799
6.19005	22.9644	6.19005	2.28278	6.19005	2.25696	6.19005	13.084			6.19005	40.7741	6.19005	41.043
6.20005	23.0015	6.20005	2.28646	6.20005	2.2606	6.20005	13.1049			6.20005	40.8431	6.20005	41.1046
6.21005	23.0386	6.21005	2.29013	6.21005	2.26423	6.21005	13.1258			6.21005	40.9121	6.21005	41.1648
6.22005	23.0757	6.22005	2.29381	6.22005	2.26787	6.22005	13.1468			6.22005	40.9811	6.22005	41.2236
6.23005	23.1128	6.23005	2.29749	6.23005	2.27151	6.23005	13.1677			6.23005	41.05	6.23005	41.2812
6.24005	23.1499	6.24005	2.30117	6.24005	2.27515	6.24005	13.1886			6.24005	41.119	6.24005	41.3376
6.25005	23.1869	6.25005	2.30485	6.25005	2.27879	6.25005	13.2095			6.25005	41.188	6.25005	41.393
6.26005	23.224	6.26005	2.30853	6.26005	2.28242	6.26005	13.2304			6.26005	41.257	6.26005	41.4474
6.27005	23.2611	6.27005	2.31221	6.27005	2.28606	6.27005	13.2513			6.27005	41.3259	6.27005	41.5009
6.28005	23.2982	6.28005	2.31589	6.28005	2.2897	6.28005	13.2723			6.28005	41.3949	6.28005	41.5537
6.29005	23.3353	6.29005	2.31956	6.29005	2.29333	6.29005	13.2932			6.29005	41.4639	6.29005	41.6059
6.30005	23.3724	6.30005	2.32324	6.30005	2.29697	6.30005	13.3141			6.30005	41.5328	6.30005	41.6575
6.31005	23.4095	6.31005	2.32692	6.31005	2.30061	6.31005	13.335			6.31005	41.6018	6.31005	41.7086
6.32005	23.4466	6.32005	2.3306	6.32005	2.30425	6.32005	13.3559			6.32005	41.6707	6.32005	41.7594
6.33005	23.4837	6.33005	2.33427	6.33005	2.30788	6.33005	13.3767			6.33005	41.7397	6.33005	41.8099
6.34005	23.5208	6.34005	2.33795	6.34005	2.31152	6.34005	13.3976			6.34005	41.8086	6.34005	41.8602
6.35005	23.5579	6.35005	2.34163	6.35005	2.31515	6.35005	13.4185			6.35005	41.8776	6.35005	41.9105
6.36005	23.595	6.36005	2.34531	6.36005	2.31879	6.36005	13.4394			6.36005	41.9465	6.36005	41.9608
6.37005	23.6321	6.37005	2.34898	6.37005	2.32243	6.37005	13.4603			6.37005	42.0154	6.37005	42.0112
6.38005	23.6692	6.38005	2.35266	6.38005	2.32606	6.38005	13.4811			6.38005	42.0843	6.38005	42.0618
6.39005	23.7063	6.39005	2.35634	6.39005	2.3297	6.39005	13.502			6.39005	42.1533	6.39005	42.1126
6.40005	23.7434	6.40005	2.36001	6.40005	2.33334	6.40005	13.5229			6.40005	42.2222	6.40005	42.1639
6.41005	23.7805	6.41005	2.36369	6.41005	2.33697	6.41005	13.5437			6.41005	42.2911	6.41005	42.2156
6.42005	23.8175	6.42005	2.36737	6.42005	2.34061	6.42005	13.5646			6.42005	42.36	6.42005	42.2678
6.43005	23.8546	6.43005	2.37104	6.43005	2.34424	6.43005	13.5854			6.43005	42.4289	6.43005	42.3207
6.44005	23.8917	6.44005	2.37472	6.44005	2.34788	6.44005	13.6063			6.44005	42.4978	6.44005	42.3742
6.45005	23.9288	6.45005	2.37839	6.45005	2.35151	6.45005	13.6271			6.45005	42.5667	6.45005	42.4285
6.46005	23.9659	6.46005	2.38207	6.46005	2.35515	6.46005	13.6479			6.46005	42.6356	6.46005	42.4836
6.47005	24.003	6.47005	2.38575	6.47005	2.35878	6.47005	13.6688			6.47005	42.7044	6.47005	42.5396
6.48005	24.0401	6.48005	2.38942	6.48005	2.36242	6.48005	13.6896			6.48005	42.7733	6.48005	42.5965
6.49005	24.0772	6.49005	2.3931	6.49005	2.36605	6.49005	13.7104			6.49005	42.8422	6.49005	42.6545
6.50005	24.1143	6.50005	2.39677	6.50005	2.36969	6.50005	13.7312			6.50005	42.911	6.50005	42.7135
6.51005	24.1514	6.51005	2.40044	6.51005	2.37332	6.51005	13.752			6.51005	42.9799	6.51005	42.7736
6.52005	24.1885	6.52005	2.40412	6.52005	2.37695	6.52005	13.7728			6.52005	43.0488	6.52005	42.8349
6.53005	24.2256	6.53005	2.40779	6.53005	2.38059	6.53005	13.7936			6.53005	43.1176	6.53005	42.8973
6.54005	24.2627	6.54005	2.41147	6.54005	2.38422	6.54005	13.8144			6.54005	43.1864	6.54005	42.961
6.55006	24.2998	6.55006	2.41514	6.55006	2.38785	6.55006	13.8352			6.55006	43.2553	6.55006	43.0259
6.56006	24.3369	6.56006	2.41882	6.56006	2.39149	6.56006	13.856			6.56006	43.3241	6.56006	43.0921
6.57005	24.3739	6.57005	2.42249	6.57005	2.39512	6.57005	13.8768			6.57005	43.3929	6.57005	43.1595
6.58006	24.411	6.58006	2.42616	6.58006	2.39875	6.58006	13.8975			6.58006	43.4618	6.58006	43.2282
6.59006	24.4481	6.59006	2.42984	6.59006	2.40239	6.59006	13.9183			6.59006	43.5306	6.59006	43.2982
6.60006	24.4852	6.60006	2.43351	6.60006	2.40602	6.60006	13.9391			6.60006	43.5994	6.60006	43.3695
6.61006	24.5223	6.61006	2.43718	6.61006	2.40965	6.61006	13.9598			6.61006	43.6682	6.61006	43.4421
6.62006	24.5594	6.62006	2.44086	6.62006	2.41328	6.62006	13.9806			6.62006	43.737	6.62006	43.5159
6.63006	24.5965	6.63006	2.44453	6.63006	2.41692	6.63006	14.0013			6.63006	43.8058	6.63006	43.5909
6.64006	24.6336	6.64006	2.4482	6.64006	2.42055	6.64006	14.0221			6.64006	43.8745	6.64006	43.6671
6.65006	24.6707	6.65006	2.45187	6.65006	2.42418	6.65006	14.0428			6.65006	43.9433	6.65006	43.7444
6.66006	24.7078	6.66006	2.45554	6.66006	2.42781	6.66006	14.0635			6.66006	44.0121	6.66006	43.8229
6.67006	24.7449	6.67006	2.45922	6.67006	2.43144	6.67006	14.0842			6.67006	44.0809	6.67006	43.9024
6.68006	24.782	6.68006	2.46289	6.68006	2.43507	6.68006	14.105			6.68006	44.1496	6.68006	43.9829
6.69006	24.8191	6.69006	2.46656	6.69006	2.4387	6.69006	14.1257			6.69006	44.2184	6.69006	44.0643
6.70006	24.8561	6.70006	2.47023	6.70006	2.44233	6.70006	14.1464			6.70006	44.2871	6.70006	44.1466
6.71006	24.8932	6.71006	2.4739	6.71006	2.44597	6.71006	14.1671			6.71006	44.3558	6.71006	44.2296
6.72006	24.9303	6.72006	2.47757	6.72006	2.4496	6.72006	14.1878			6.72006	44.4246	6.72006	44.3133
6.73006	24.9674	6.73006	2.48124	6.73006	2.45323	6.73006	14.2084			6.73006	44.4933	6.73006	44.3977
6.74006	25.0045	6.74006	2.48491	6.74006	2.45686	6.74006	14.2291			6.74006	44.562	6.74006	44.4825
6.75006	25.0416	6.75006	2.48858	6.75006	2.46049	6.75006	14.2498			6.75006	44.6307	6.75006	44.5678
6.76006	25.0787	6.76006	2.49225	6.76006	2.46412	6.76006	14.2704			6.76006	44.6994	6.76006	44.6534
6.77006	25.1158	6.77006	2.49592	6.77006	2.46774	6.77006	14.2911			6.77006	44.7681	6.77006	44.7393
6.78006	25.1529	6.78006	2.49959	6.78006	2.47137	6.78006	14.3117			6.78006	44.8368	6.78006	44.8252
6.79006	25.19	6.79006	2.50326	6.79006	2.475	6.79006	14.3324			6.79006	44.9055	6.79006	44.9113
6.80006	25.2271	6.80006	2.50693	6.80006	2.47863	6.80006	14.353			6.80006	44.9741	6.80006	44.9972
6.81006	25.2642	6.81006	2.5106	6.81006	2.48226	6.81006	14.3736			6.81006	45.0428	6.81006	45.083
6.82006	25.3012	6.82006	2.51426	6.82006	2.48589	6.82006	14.3942			6.82006	45.1114	6.82006	45.1685
6.83006	25.3383	6.83006	2.51793	6.83006	2.48952	6.83006	14.4149			6.83006	45.1801	6.83006	45.2537
6.84006	25.3754	6.84006	2.5216	6.84006	2.49314	6.84006	14.4355			6.84006	45.2487	6.84006	45.3384
6.85006	25.4125	6.85006	2.52527	6.85006	2.49677	6.85006	14.456			6.85006	45.3173	6.85006	45.4225
6.86006	25.4496	6.86006	2.52894	6.86006	2.5004	6.86006	14.4766			6.86006	45.386	6.86006	45.5061
6.87006	25.4867	6.87006	2.5326	6.87006	2.50402	6.87006	14.4972			6.87006	45.4546	6.87006	45.5889
6.88006	25.5238	6.88006	2.53627	6.88006	2.50765	6.88006	14.5178			6.88006	45.5232	6.88006	45.6709
6.89006	25.5609	6.89006	2.53993	6.89006	2.51128	6.89006	14.5383			6.89006	45.5918	6.89006	45.7521
6.90006	25.598	6.90006	2.5436	6.90006	2.51491	6.90006	14.5589			6.90006	45.6603	6.90006	45.8324
6.91006	25.6351	6.91006	2.54727	6.91006	2.51853	6.91006	14.5794			6.91006	45.7289	6.91006	45.9117
6.92006	25.6721	6.92006	2.55093	6.92006	2.52216	6.92006	14.6			6.92006	45.7975	6.92006	45.9899
6.93006	25.7092	6.93006	2.5546	6.93006	2.52578	6.93006	14.6205			6.93006	45.866	6.93006	46.0671
6.94006	25.7463	6.94006	2.55826	6.94006	2.52941	6.94006	14.641			6.94006	45.9346	6.94006	46.1431
6.95006	25.7834	6.95006	2.56193	6.95006	2.53303	6.95006	14.6615			6.95006	46.0031	6.95006	46.218
6.96006	25.8205	6.96006	2.56559	6.96006	2.53666	6.96006	14.682			6.96006	46.0716	6.96006	46.2917
6.97006	25.8576	6.97006	2.56926	6.97006	2.54028	6.97006	14.7025			6.97006	46.1401	6.97006	46.3642
6.98006	25.8947	6.98006	2.57292	6.98006	2.54391	6.98006	14.723			6.98006	46.2086	6.98006	46.4356
6.99007	25.9318	6.99007	2.57658	6.99007	2.54753	6.99007	14.7434			6.99007	46.2771	6.99007	46.5056
7.00007	25.9689	7.00007	2.58025	7.00007	2.55115	7.00007	14.7639			7.00007	46.3456	7.00007	46.5745
7.01007	26.006	7.01007	2.58391	7.01007	2.55478	7.01007	14.7844			7.01007	46.4141	7.01007	46.6421
7.02007	26.043	7.02007	2.58757	7.02007	2.5584	7.02007	14.8048			7.02007	46.4825	7.02007	46.7086
7.03007	26.0801	7.03007	2.59123	7.03007	2.56202	7.03007	14.8252			7.03007	46.551	7.03007	46.7739
7.04007	26.1172	7.04007	2.5949	7.04007	2.56564	7.04007	14.8456			7.04007	46.6194	7.04007	46.838
7.05007	26.1543	7.05007	2.59856	7.05007	2.56927	7.05007	14.866			7.05007	46.6879	7.05007	46.901
7.06007	26.1914	7.06007	2.60222	7.06007	2.57289	7.06007	14.8864			7.06007	46.7563	7.06007	46.9629
7.07007	26.2285	7.07007	2.60588	7.07007	2.57651	7.07007	14.9068			7.07007	46.8247	7.07007	47.0237
7.08007	26.2656	7.08007	2.60954	7.08007	2.58013	7.08007	14.9272			7.08007	46.8931	7.08007	47.0836
7.09007	26.3027	7.09007	2.6132	7.09007	2.58375	7.09007	14.9476			7.09007	46.9615	7.09007	47.1425
7.10007	26.3398	7.10007	2.61686	7.10007	2.58737	7.10007	14.9679			7.10007	47.0298	7.10007	47.2005
7.11007	26.3768	7.11007	2.62052	7.11007	2.59099	7.11007	14.9883			7.11007	47.0982	7.11007	47.2576
7.12007	26.4139	7.12007	2.62418	7.12007	2.59461	7.12007	15.0086			7.12007	47.1665	7.12007	47.314
7.13007	26.451	7.13007	2.62784	7.13007	2.59823	7.13007	15.0289			7.13007	47.2349	7.13007	47.3696
7.14007	26.4881	7.14007	2.6315	7.14007	2.60185	7.14007	15.0492			7.14007	47.3032	7.14007	47.4246
7.15007	26.5252	7.15007	2.63515	7.15007	2.60547	7.15007	15.0695			7.15007	47.3715	7.15007	47.4789
7.16007	26.5623	7.16007	2.63881	7.16007	2.60909	7.16007	15.0898			7.16007	47.4398	7.16007	47.5327
7.17007	26.5994	7.17007	2.64247	7.17007	2.61271	7.17007	15.1101			7.17007	47.5081	7.17007	47.5861
7.18007	26.6365	7.18007	2.64613	7.18007	2.61632	7.18007	15.1303			7.18007	47.5763	7.18007	47.6391
7.19007	26.6735	7.19007	2.64978	7.19007	2.61994	7.19007	15.1506			7.19007	47.6446	7.19007	47.6918
7.20007	26.7106	7.20007	2.65344	7.20007	2.62356	7.20007	15.1708			7.20007	47.7128	7.20007	47.7443
7.21007	26.7477	7.21007	2.65709	7.21007	2.62718	7.21007	15.191			7.21007	47.781	7.21007	47.7966
7.22007	26.7848	7.22007	2.66075	7.22007	2.63079	7.22007	15.2112			7.22007	47.8493	7.22007	47.8488
7.23007	26.8219	7.23007	2.6644	7.23007	2.63441	7.23007	15.2314			7.23007	47.9175	7.23007	47.901
7.24007	26.859	7.24007	2.66806	7.24007	2.63802	7.24007	15.2516			7.24007	47.9856	7.24007	47.9533
7.25007	26.8961	7.25007	2.67171	7.25007	2.64164	7.25007	15.2717			7.25007	48.0538	7.25007	48.0057
7.26007	26.9332	7.26007	2.67537	7.26007	2.64526	7.26007	15.2919			7.26007	48.1219	7.26007	48.0583
7.27007	26.9702	7.27007	2.67902	7.27007	2.64887	7.27007	15.312			7.27007	48.1901	7.27007	48.1113
7.28007	27.0073	7.28007	2.68267	7.28007	2.65248	7.28007	15.3322			7.28007	48.2582	7.28007	48.1645
7.29007	27.0444	7.29007	2.68633	7.29007	2.6561	7.29007	15.3523			7.29007	48.3263	7.29007	48.2183
7.30007	27.0815	7.30007	2.68998	7.30007	2.65971	7.30007	15.3723			7.30007	48.3944	7.30007	48.2725
7.31007	27.1186	7.31007	2.69363	7.31007	2.66332	7.31007	15.3924			7.31007	48.4625	7.31007	48.3273
7.32007	27.1557	7.32007	2.69728	7.32007	2.66694	7.32007	15.4125			7.32007	48.5305	7.32007	48.3827
7.33007	27.1928	7.33007	2.70093	7.33007	2.67055	7.33007	15.4325			7.33007	48.5986	7.33007	48.4389
7.34007	27.2298	7.34007	2.70458	7.34007	2.67416	7.34007	15.4526			7.34007	48.6666	7.34007	48.4958
7.35007	27.2669	7.35007	2.70823	7.35007	2.67777	7.35007	15.4726			7.35007	48.7346	7.35007	48.5535
7.36007	27.304	7.36007	2.71188	7.36007	2.68138	7.36007	15.4926			7.36007	48.8026	7.36007	48.6121
7.37007	27.3411	7.37007	2.71553	7.37007	2.68499	7.37007	15.5125			7.37007	48.8706	7.37007	48.6716
7.38007	27.3782	7.38007	2.71918	7.38007	2.6886	7.38007	15.5325			7.38007	48.9385	7.38007	48.7321
7.39007	27.4153	7.39007	2.72282	7.39007	2.69221	7.39007	15.5525			7.39007	49.0065	7.39007	48.7935
7.40007	27.4524	7.40007	2.72647	7.40007	2.69582	7.40007	15.5724			7.40007	49.0744	7.40007	48.8561
7.41007	27.4894	7.41007	2.73012	7.41007	2.69943	7.41007	15.5923			7.41007	49.1423	7.41007	48.9197
7.42007	27.5265	7.42007	2.73376	7.42007	2.70304	7.42007	15.6122			7.42007	49.2102	7.42007	48.9844
7.43008	27.5636	7.43008	2.73741	7.43008	2.70665	7.43008	15.6321			7.43008	49.278	7.43008	49.0502
7.44008	27.6007	7.44008	2.74105	7.44008	2.71025	7.44008	15.6519			7.44008	49.3459	7.44008	49.1172
7.45008	27.6378	7.45008	2.7447	7.45008	2.71386	7.45008	15.6718			7.45008	49.4137	7.45008	49.1853
7.46008	27.6749	7.46008	2.74834	7.46008	2.71747	7.46008	15.6916			7.46008	49.4815	7.46008	49.2546
7.47008	27.712	7.47008	2.75199	7.47008	2.72107	7.47008	15.7114			7.47008	49.5493	7.47008	49.3251
7.48008	27.749	7.48008	2.75563	7.48008	2.72468	7.48008	15.7312			7.48008	49.617	7.48008	49.3967
7.49008	27.7861	7.49008	2.75927	7.49008	2.72828	7.49008	15.7509			7.49008	49.6848	7.49008	49.4694
7.50008	27.8232	7.50008	2.76291	7.50008	2.73189	7.50008	15.7707			7.50008	49.7525	7.50008	49.5432
7.51008	27.8603	7.51008	2.76655	7.51008	2.73549	7.51008	15.7904			7.51008	49.8202	7.51008	49.6182
7.52008	27.8974	7.52008	2.7702	7.52008	2.73909	7.52008	15.8101			7.52008	49.8879	7.52008	49.6941
7.53008	27.9345	7.53008	2.77384	7.53008	2.74269	7.53008	15.8298			7.53008	49.9555	7.53008	49.7711
7.54008	27.9715	7.54008	2.77747	7.54008	2.7463	7.54008	15.8495			7.54008	50.0232	7.54008	49.8491
7.55008	28.0086	7.55008	2.78111	7.55008	2.7499	7.55008	15.8691			7.55008	50.0908	7.55008	49.928
7.56008	28.0457	7.56008	2.78475	7.56008	2.7535	7.56008	15.8887			7.56008	50.1584	7.56008	50.0078
7.57008	28.0828	7.57008	2.78839	7.57008	2.7571	7.57008	15.9083			7.57008	50.226	7.57008	50.0883
7.58008	28.1199	7.58008	2.79203	7.58008	2.7607	7.58008	15.9279			7.58008	50.2935	7.58008	50.1696
7.59008	28.157	7.59008	2.79566	7.59008	2.7643	7.59008	15.9475			7.59008	50.361	7.59008	50.2515
7.60008	28.194	7.60008	2.7993	7.60008	2.7679	7.60008	15.967			7.60008	50.4285	7.60008	50.334
7.61008	28.2311	7.61008	2.80293	7.61008	2.7715	7.61008	15.9865			7.61008	50.496	7.61008	50.417
7.62008	28.2682	7.62008	2.80657	7.62008	2.77509	7.62008	16.006			7.62008	50.5634	7.62008	50.5004
7.63008	28.3053	7.63008	2.8102	7.63008	2.77869	7.63008	16.0255			7.63008	50.6309	7.63008	50.5841
7.64008	28.3424	7.64008	2.81384	7.64008	2.78229	7.64008	16.0449			7.64008	50.6983	7.64008	50.6681
7.65008	28.3794	7.65008	2.81747	7.65008	2.78588	7.65008	16.0643			7.65008	50.7656	7.65008	50.7522
7.66008	28.4165	7.66008	2.8211	7.66008	2.78948	7.66008	16.0837			7.66008	50.833	7.66008	50.8364
7.67008	28.4536	7.67008	2.82473	7.67008	2.79307	7.67008	16.1031			7.67008	50.9003	7.67008	50.9205
7.68008	28.4907	7.68008	2.82836	7.68008	2.79667	7.68008	16.1224			7.68008	50.9676	7.68008	51.0044
7.69008	28.5278	7.69008	2.83199	7.69008	2.80026	7.69008	16.1417			7.69008	51.0349	7.69008	51.0882
7.70008	28.5649	7.70008	2.83562	7.70008	2.80385	7.70008	16.161			7.70008	51.1021	7.70008	51.1716
7.71008	28.6019	7.71008	2.83925	7.71008	2.80745	7.71008	16.1803			7.71008	51.1693	7.71008	51.2546
7.72008	28.639	7.72008	2.84288	7.72008	2.81104	7.72008	16.1995			7.72008	51.2365	7.72008	51.3371
7.73008	28.6761	7.73008	2.8465	7.73008	2.81463	7.73008	16.2187			7.73008	51.3036	7.73008	51.419
7.74008	28.7132	7.74008	2.85013	7.74008	2.81822	7.74008	16.2379			7.74008	51.3708	7.74008	51.5003
7.75008	28.7503	7.75008	2.85376	7.75008	2.82181	7.75008	16.2571			7.75008	51.4379	7.75008	51.5808
7.76008	28.7873	7.76008	2.85738	7.76008	2.8254	7.76008	16.2762			7.76008	51.5049	7.76008	51.6606
7.77008	28.8244	7.77008	2.861	7.77008	2.82898	7.77008	16.2953			7.77008	51.572	7.77008	51.7394
7.78008	28.8615	7.78008	2.86463	7.78008	2.83257	7.78008	16.3143			7.78008	51.639	7.78008	51.8174
7.79008	28.8986	7.79008	2.86825	7.79008	2.83616	7.79008	16.3334			7.79008	51.7059	7.79008	51.8943
7.80008	28.9357	7.80008	2.87187	7.80008	2.83975	7.80008	16.3524			7.80008	51.7729	7.80008	51.9703
7.81008	28.9727	7.81008	2.87549	7.81008	2.84333	7.81008	16.3714			7.81008	51.8398	7.81008	52.0451
7.82008	29.0098	7.82008	2.87911	7.82008	2.84692	7.82008	16.3903			7.82008	51.9067	7.82008	52.1188
7.83008	29.0469	7.83008	2.88273	7.83008	2.8505	7.83008	16.4092			7.83008	51.9735	7.83008	52.1914
7.84009	29.084	7.84009	2.88635	7.84009	2.85408	7.84009	16.4281			7.84009	52.0403	7.84009	52.2629
7.85008	29.121	7.85008	2.88997	7.85008	2.85766	7.85008	16.447			7.85008	52.1071	7.85008	52.3331
7.86008	29.1581	7.86008	2.89358	7.86008	2.86124	7.86008	16.4658			7.86008	52.1739	7.86008	52.4022
7.87009	29.1952	7.87009	2.8972	7.87009	2.86483	7.87009	16.4846			7.87009	52.2406	7.87009	52.4701
7.88009	29.2323	7.88009	2.90081	7.88009	2.86841	7.88009	16.5033			7.88009	52.3072	7.88009	52.5367
7.89009	29.2694	7.89009	2.90443	7.89009	2.87198	7.89009	16.5221			7.89009	52.3739	7.89009	52.6022
7.90009	29.3064	7.90009	2.90804	7.90009	2.87556	7.90009	16.5407			7.90009	52.4405	7.90009	52.6665
7.91009	29.3435	7.91009	2.91165	7.91009	2.87914	7.91009	16.5594			7.91009	52.507	7.91009	52.7297
7.92009	29.3806	7.92009	2.91526	7.92009	2.88272	7.92009	16.578			7.92009	52.5736	7.92009	52.7917
7.93009	29.4177	7.93009	2.91887	7.93009	2.88629	7.93009	16.5966			7.93009	52.6401	7.93009	52.8526
7.94009	29.4547	7.94009	2.92248	7.94009	2.88987	7.94009	16.6151			7.94009	52.7065	7.94009	52.9125
7.95009	29.4918	7.95009	2.92609	7.95009	2.89344	7.95009	16.6337			7.95009	52.7729	7.95009	52.9713
7.96009	29.5289	7.96009	2.9297	7.96009	2.89701	7.96009	16.6521			7.96009	52.8393	7.96009	53.0291
7.97009	29.566	7.97009	2.9333	7.97009	2.90059	7.97009	16.6706			7.97009	52.9057	7.97009	53.086
7.98009	29.6031	7.98009	2.93691	7.98009	2.90416	7.98009	16.689			7.98009	52.9719	7.98009	53.142
7.99009	29.6401	7.99009	2.94051	7.99009	2.90773	7.99009	16.7073			7.99009	53.0382	7.99009	53.1971
8.00009	29.6772	8.00009	2.94412	8.00009	2.9113	8.00009	16.7256			8.00009	53.1044	8.00009	53.2515
8.01009	29.7143	8.01009	2.94772	8.01009	2.91487	8.01009	16.7439			8.01009	53.1706	8.01009	53.3051
8.02009	29.7514	8.02009	2.95132	8.02009	2.91843	8.02009	16.7621			8.02009	53.2367	8.02009	53.3581
8.03009	29.7884	8.03009	2.95492	8.03009	2.922	8.03009	16.7803			8.03009	53.3028	8.03009	53.4104
8.04009	29.8255	8.04009	2.95852	8.04009	2.92557	8.04009	16.7985			8.04009	53.3688	8.04009	53.4622
8.05009	29.8626	8.05009	2.96212	8.05009	2.92913	8.05009	16.8166			8.05009	53.4348	8.05009	53.5136
8.06009	29.8997	8.06009	2.96571	8.06009	2.93269	8.06009	16.8347			8.06009	53.5008	8.06009	53.5645
8.07009	29.9367	8.07009	2.96931	8.07009	2.93626	8.07009	16.8527			8.07009	53.5667	8.07009	53.6151
8.08009	29.9738	8.08009	2.9729	8.08009	2.93982	8.08009	16.8707			8.08009	53.6326	8.08009	53.6654
8.09009	30.0109	8.09009	2.9765	8.09009	2.94338	8.09009	16.8886			8.09009	53.6984	8.09009	53.7156
8.10009	30.0479	8.10009	2.98009	8.10009	2.94694	8.10009	16.9065			8.10009	53.7641	8.10009	53.7656
8.11009	30.085	8.11009	2.98368	8.11009	2.9505	8.11009	16.9244			8.11009	53.8299	8.11009	53.8156
8.12009	30.1221	8.12009	2.98727	8.12009	2.95406	8.12009	16.9422			8.12009	53.8955	8.12009	53.8656
8.13009	30.1592	8.13009	2.99086	8.13009	2.95761	8.13009	16.9599			8.13009	53.9612	8.13009	53.9156
8.14009	30.1962	8.14009	2.99445	8.14009	2.96117	8.14009	16.9776			8.14009	54.0267	8.14009	53.9659
8.15009	30.2333	8.15009	2.99803	8.15009	2.96472	8.15009	16.9953			8.15009	54.0922	8.15009	54.0163
8.16009	30.2704	8.16009	3.00162	8.16009	2.96828	8.16009	17.0129			8.16009	54.1577	8.16009	54.0671
8.17009	30.3075	8.17009	3.0052	8.17009	2.97183	8.17009	17.0305			8.17009	54.2231	8.17009	54.1182
8.18009	30.3445	8.18009	3.00879	8.18009	2.97538	8.18009	17.048			8.18009	54.2885	8.18009	54.1698
8.19009	30.3816	8.19009	3.01237	8.19009	2.97893	8.19009	17.0654			8.19009	54.3538	8.19009	54.2219
8.20009	30.4187	8.20009	3.01595	8.20009	2.98248	8.20009	17.0828			8.20009	54.4191	8.20009	54.2745
8.21009	30.4557	8.21009	3.01953	8.21009	2.98603	8.21009	17.1002			8.21009	54.4843	8.21009	54.3277
8.22009	30.4928	8.22009	3.02311	8.22009	2.98957	8.22009	17.1175			8.22009	54.5494	8.22009	54.3816
8.23009	30.5299	8.23009	3.02668	8.23009	2.99312	8.23009	17.1348			8.23009	54.6145	8.23009	54.4362
8.24009	30.5669	8.24009	3.03026	8.24009	2.99666	8.24009	17.1519			8.24009	54.6795	8.24009	54.4917
8.25009	30.604	8.25009	3.03383	8.25009	3.00021	8.25009	17.1691			8.25009	54.7445	8.25009	54.5479
8.26009	30.6411	8.26009	3.0374	8.26009	3.00375	8.26009	17.1862			8.26009	54.8094	8.26009	54.605
8.27009	30.6782	8.27009	3.04097	8.27009	3.00729	8.27009	17.2032			8.27009	54.8743	8.27009	54.6631
8.28009	30.7152	8.28009	3.04454	8.28009	3.01083	8.28009	17.2202			8.28009	54.939	8.28009	54.7221
8.29009	30.7523	8.29009	3.04811	8.29009	3.01437	8.29009	17.2371			8.29009	55.0038	8.29009	54.782
8.3001	30.7894	8.3001	3.05168	8.3001	3.0179	8.3001	17.2539			8.3001	55.0684	8.3001	54.843
8.3101	30.8264	8.3101	3.05524	8.3101	3.02144	8.3101	17.2707			8.3101	55.1331	8.3101	54.905
8.3201	30.8635	8.3201	3.05881	8.3201	3.02497	8.3201	17.2874			8.3201	55.1976	8.3201	54.9681
8.3301	30.9006	8.3301	3.06237	8.3301	3.02851	8.3301	17.3041			8.3301	55.2621	8.3301	55.0322
8.3401	30.9376	8.3401	3.06593	8.3401	3.03204	8.3401	17.3207			8.3401	55.3265	8.3401	55.0974
8.3501	30.9747	8.3501	3.06949	8.3501	3.03557	8.3501	17.3372			8.3501	55.3908	8.3501	55.1637
8.3601	31.0118	8.3601	3.07305	8.3601	3.0391	8.3601	17.3537			8.3601	55.4551	8.3601	55.231
8.3701	31.0488	8.3701	3.0766	8.3701	3.04262	8.3701	17.3701			8.3701	55.5193	8.3701	55.2994
8.3801	31.0859	8.3801	3.08016	8.3801	3.04615	8.3801	17.3865			8.3801	55.5834	8.3801	55.3688
8.3901	31.123	8.3901	3.08371	8.3901	3.04967	8.3901	17.4027			8.3901	55.6475	8.3901	55.4393
8.4001	31.16	8.4001	3.08726	8.4001	3.0532	8.4001	17.419			8.4001	55.7115	8.4001	55.5107
8.4101	31.1971	8.4101	3.09081	8.4101	3.05672	8.4101	17.4351			8.4101	55.7754	8.4101	55.5831
8.4201	31.2342	8.4201	3.09436	8.4201	3.06024	8.4201	17.4512			8.4201	55.8393	8.4201	55.6564
8.4301	31.2712	8.4301	3.0979	8.4301	3.06376	8.4301	17.4672			8.4301	55.9031	8.4301	55.7306
8.4401	31.3083	8.4401	3.10145	8.4401	3.06727	8.4401	17.4831			8.4401	55.9668	8.4401	55.8056
8.4501	31.3454	8.4501	3.10499	8.4501	3.07079	8.4501	17.4989			8.4501	56.0304	8.4501	55.8813
8.4601	31.3824	8.4601	3.10853	8.4601	3.0743	8.4601	17.5147			8.4601	56.0939	8.4601	55.9578
8.4701	31.4195	8.4701	3.11207	8.4701	3.07781	8.4701	17.5304			8.4701	56.1574	8.4701	56.0348
8.4801	31.4566	8.4801	3.11561	8.4801	3.08132	8.4801	17.546			8.4801	56.2208	8.4801	56.1125
8.4901	31.4936	8.4901	3.11915	8.4901	3.08483	8.4901	17.5616			8.4901	56.2841	8.4901	56.1906
8.5001	31.5307	8.5001	3.12268	8.5001	3.08834	8.5001	17.5771			8.5001	56.3473	8.5001	56.2691
8.5101	31.5678	8.5101	3.12621	8.5101	3.09185	8.5101	17.5925			8.5101	56.4105	8.5101	56.348
8.5201	31.6048	8.5201	3.12974	8.5201	3.09535	8.5201	17.6078			8.5201	56.4735	8.5201	56.4271
8.5301	31.6419	8.5301	3.13327	8.5301	3.09885	8.5301	17.623			8.5301	56.5365	8.5301	56.5063
8.5401	31.6789	8.5401	3.1368	8.5401	3.10235	8.5401	17.6382			8.5401	56.5994	8.5401	56.5857
8.5501	31.716	8.5501	3.14032	8.5501	3.10585	8.5501	17.6532			8.5501	56.6622	8.5501	56.665
8.5601	31.7531	8.5601	3.14384	8.5601	3.10935	8.5601	17.6682			8.5601	56.7249	8.5601	56.7441
8.5701	31.7901	8.5701	3.14736	8.5701	3.11284	8.5701	17.6831			8.5701	56.7875	8.5701	56.8231
8.5801	31.8272	8.5801	3.15088	8.5801	3.11634	8.5801	17.6979			8.5801	56.85	8.5801	56.9018
8.5901	31.8642	8.5901	3.1544	8.5901	3.11983	8.5901	17.7126			8.5901	56.9125	8.5901	56.9802
8.6001	31.9013	8.6001	3.15791	8.6001	3.12332	8.6001	17.7273			8.6001	56.9748	8.6001	57.058
8.6101	31.9384	8.6101	3.16142	8.6101	3.12681	8.6101	17.7418			8.6101	57.037	8.6101	57.1354
8.6201	31.9754	8.6201	3.16493	8.6201	3.13029	8.6201	17.7562			8.6201	57.0992	8.6201	57.2121
8.6301	32.0125	8.6301	3.16844	8.6301	3.13378	8.6301	17.7706			8.6301	57.1612	8.6301	57.2882
8.6401	32.0495	8.6401	3.17195	8.6401	3.13726	8.6401	17.7848			8.6401	57.2232	8.6401	57.3634
8.6501	32.0866	8.6501	3.17545	8.6501	3.14074	8.6501	17.799			8.6501	57.285	8.6501	57.4379
8.6601	32.1237	8.6601	3.17895	8.6601	3.14422	8.6601	17.8131			8.6601	57.3468	8.6601	57.5115
8.6701	32.1607	8.6701	3.18245	8.6701	3.1477	8.6701	17.827			8.6701	57.4084	8.6701	57.5841
8.6801	32.1978	8.6801	3.18595	8.6801	3.15117	8.6801	17.8409			8.6801	57.47	8.6801	57.6557
8.6901	32.2348	8.6901	3.18945	8.6901	3.15464	8.6901	17.8547			8.6901	57.5314	8.6901	57.7263
8.7001	32.2719	8.7001	3.19294	8.7001	3.15811	8.7001	17.8683			8.7001	57.5927	8.7001	57.7958
8.7101	32.3089	8.7101	3.19643	8.7101	3.16158	8.7101	17.8819			8.7101	57.654	8.7101	57.8642
8.7201	32.346	8.7201	3.19992	8.7201	3.16505	8.7201	17.8953			8.7201	57.7151	8.7201	57.9314
8.7301	32.3831	8.7301	3.2034	8.7301	3.16851	8.7301	17.9087			8.7301	57.7761	8.7301	57.9975
8.7401	32.4201	8.7401	3.20688	8.7401	3.17197	8.7401	17.9219			8.7401	57.837	8.7401	58.0624
8.7501	32.4572	8.7501	3.21036	8.7501	3.17543	8.7501	17.935			8.7501	57.8977	8.7501	58.1261
8.7601	32.4942	8.7601	3.21384	8.7601	3.17889	8.7601	17.9481			8.7601	57.9584	8.7601	58.1885
8.7701	32.5313	8.7701	3.21732	8.7701	3.18235	8.7701	17.961			8.7701	58.0189	8.7701	58.2498
8.78011	32.5683	8.78011	3.22079	8.78011	3.1858	8.78011	17.9737			8.78011	58.0793	8.78011	58.3099
8.79011	32.6054	8.79011	3.22426	8.79011	3.18925	8.79011	17.9864			8.79011	58.1396	8.79011	58.3688
8.80011	32.6424	8.80011	3.22773	8.80011	3.1927	8.80011	17.999			8.80011	58.1998	8.80011	58.4264
8.81011	32.6795	8.81011	3.2312	8.81011	3.19615	8.81011	18.0114			8.81011	58.2598	8.81011	58.483
8.82011	32.7166	8.82011	3.23466	8.82011	3.19959	8.82011	18.0237			8.82011	58.3197	8.82011	58.5383
8.83011	32.7536	8.83011	3.23812	8.83011	3.20303	8.83011	18.0359			8.83011	58.3795	8.83011	58.5926
8.84011	32.7907	8.84011	3.24158	8.84011	3.20647	8.84011	18.0479			8.84011	58.4392	8.84011	58.6458
8.85011	32.8277	8.85011	3.24503	8.85011	3.20991	8.85011	18.0599			8.85011	58.4987	8.85011	58.698
8.86011	32.8648	8.86011	3.24848	8.86011	3.21334	8.86011	18.0717			8.86011	58.5581	8.86011	58.7491
8.87011	32.9018	8.87011	3.25193	8.87011	3.21677	8.87011	18.0834			8.87011	58.6173	8.87011	58.7993
8.88011	32.9389	8.88011	3.25538	8.88011	3.2202	8.88011	18.0949			8.88011	58.6765	8.88011	58.8485
8.89011	32.9759	8.89011	3.25882	8.89011	3.22363	8.89011	18.1063			8.89011	58.7354	8.89011	58.8969
8.90011	33.013	8.90011	3.26226	8.90011	3.22705	8.90011	18.1176			8.90011	58.7943	8.90011	58.9445
8.91011	33.05	8.91011	3.2657	8.91011	3.23047	8.91011	18.1287			8.91011	58.853	8.91011	58.9912
8.92011	33.0871	8.92011	3.26913	8.92011	3.23389	8.92011	18.1397			8.92011	58.9115	8.92011	59.0373
8.93011	33.1241	8.93011	3.27256	8.93011	3.23731	8.93011	18.1506			8.93011	58.9699	8.93011	59.0827
8.94011	33.1612	8.94011	3.27599	8.94011	3.24072	8.94011	18.1613			8.94011	59.0282	8.94011	59.1274
8.95011	33.1982	8.95011	3.27942	8.95011	3.24413	8.95011	18.1719			8.95011	59.0863	8.95011	59.1716
8.96011	33.2352	8.96011	3.28284	8.96011	3.24754	8.96011	18.1823			8.96011	59.1442	8.96011	59.2154
8.97011	33.2723	8.97011	3.28626	8.97011	3.25094	8.97011	18.1926			8.97011	59.202	8.97011	59.2586
8.98011	33.3093	8.98011	3.28967	8.98011	3.25434	8.98011	18.2027			8.98011	59.2597	8.98011	59.3015
8.99011	33.3464	8.99011	3.29309	8.99011	3.25774	8.99011	18.2127			8.99011	59.3171	8.99011	59.3441
9.00011	33.3834	9.00011	3.29649	9.00011	3.26114	9.00011	18.2225			9.00011	59.3745	9.00011	59.3865
9.01011	33.4205	9.01011	3.2999	9.01011	3.26453	9.01011	18.2322			9.01011	59.4316	9.01011	59.4286
9.02011	33.4575	9.02011	3.3033	9.02011	3.26792	9.02011	18.2417			9.02011	59.4886	9.02011	59.4706
9.03011	33.4946	9.03011	3.3067	9.03011	3.27131	9.03011	18.251			9.03011	59.5454	9.03011	59.5125
9.04011	33.5316	9.04011	3.3101	9.04011	3.27469	9.04011	18.2602			9.04011	59.602	9.04011	59.5544
9.05011	33.5687	9.05011	3.31349	9.05011	3.27808	9.05011	18.2692			9.05011	59.6585	9.05011	59.5963
9.06011	33.6057	9.06011	3.31688	9.06011	3.28145	9.06011	18.278			9.06011	59.7148	9.06011	59.6383
9.07011	33.6427	9.07011	3.32026	9.07011	3.28483	9.07011	18.2867			9.07011	59.7709	9.07011	59.6805
9.08011	33.6798	9.08011	3.32364	9.08011	3.2882	9.08011	18.2952			9.08011	59.8269	9.08011	59.7229
9.09011	33.7168	9.09011	3.32702	9.09011	3.29157	9.09011	18.3035			9.09011	59.8826	9.09011	59.7655
9.10011	33.7539	9.10011	3.3304	9.10011	3.29493	9.10011	18.3116			9.10011	59.9382	9.10011	59.8085
9.11011	33.7909	9.11011	3.33377	9.11011	3.2983	9.11011	18.3196			9.11011	59.9936	9.11011	59.8518
9.12011	33.8279	9.12011	3.33713	9.12011	3.30165	9.12011	18.3274			9.12011	60.0488	9.12011	59.8955
9.13011	33.865	9.13011	3.3405	9.13011	3.30501	9.13011	18.335			9.13011	60.1037	9.13011	59.9397
9.14011	33.902	9.14011	3.34386	9.14011	3.30836	9.14011	18.3424			9.14011	60.1585	9.14011	59.9844
9.15011	33.9391	9.15011	3.34721	9.15011	3.31171	9.15011	18.3496			9.15011	60.2131	9.15011	60.0296
9.16011	33.9761	9.16011	3.35056	9.16011	3.31505	9.16011	18.3566			9.16011	60.2675	9.16011	60.0754
9.17011	34.0131	9.17011	3.35391	9.17011	3.3184	9.17011	18.3634			9.17011	60.3217	9.17011	60.1218
9.18012	34.0502	9.18012	3.35725	9.18012	3.32173	9.18012	18.37			9.18012	60.3757	9.18012	60.1688
9.19012	34.0872	9.19012	3.36059	9.19012	3.32507	9.19012	18.3765			9.19012	60.4295	9.19012	60.2165
9.20012	34.1242	9.20012	3.36393	9.20012	3.3284	9.20012	18.3827			9.20012	60.4831	9.20012	60.2649
9.21012	34.1613	9.21012	3.36726	9.21012	3.33172	9.21012	18.3887			9.21012	60.5364	9.21012	60.3141
9.22012	34.1983	9.22012	3.37058	9.22012	3.33505	9.22012	18.3945			9.22012	60.5896	9.22012	60.3639
9.23012	34.2354	9.23012	3.37391	9.23012	3.33837	9.23012	18.4001			9.23012	60.6425	9.23012	60.4146
9.24012	34.2724	9.24012	3.37722	9.24012	3.34168	9.24012	18.4055			9.24012	60.6952	9.24012	60.4659
9.25012	34.3094	9.25012	3.38054	9.25012	3.34499	9.25012	18.4106			9.25012	60.7476	9.25012	60.5181
9.26012	34.3465	9.26012	3.38385	9.26012	3.3483	9.26012	18.4155			9.26012	60.7998	9.26012	60.5709
9.27012	34.3835	9.27012	3.38715	9.27012	3.3516	9.27012	18.4203			9.27012	60.8518	9.27012	60.6246
9.28012	34.4205	9.28012	3.39045	9.28012	3.3549	9.28012	18.4247			9.28012	60.9036	9.28012	60.679
9.29012	34.4576	9.29012	3.39375	9.29012	3.3582	9.29012	18.429			9.29012	60.9551	9.29012	60.7341
9.30012	34.4946	9.30012	3.39704	9.30012	3.36149	9.30012	18.433			9.30012	61.0064	9.30012	60.79
9.31012	34.5316	9.31012	3.40032	9.31012	3.36477	9.31012	18.4368			9.31012	61.0574	9.31012	60.8465
9.32012	34.5686	9.32012	3.40361	9.32012	3.36806	9.32012	18.4403			9.32012	61.1082	9.32012	60.9037
9.33012	34.6057	9.33012	3.40688	9.33012	3.37134	9.33012	18.4436			9.33012	61.1587	9.33012	60.9616
9.34012	34.6427	9.34012	3.41015	9.34012	3.37461	9.34012	18.4467			9.34012	61.209	9.34012	61.02
9.35012	34.6797	9.35012	3.41342	9.35012	3.37788	9.35012	18.4494			9.35012	61.259	9.35012	61.079
9.36012	34.7168	9.36012	3.41668	9.36012	3.38115	9.36012	18.452			9.36012	61.3088	9.36012	61.1385
9.37012	34.7538	9.37012	3.41994	9.37012	3.38441	9.37012	18.4543			9.37012	61.3582	9.37012	61.1985
9.38012	34.7908	9.38012	3.42319	9.38012	3.38766	9.38012	18.4563			9.38012	61.4074	9.38012	61.2589
9.39012	34.8278	9.39012	3.42644	9.39012	3.39092	9.39012	18.4581			9.39012	61.4564	9.39012	61.3197
9.40012	34.8649	9.40012	3.42968	9.40012	3.39416	9.40012	18.4595			9.40012	61.505	9.40012	61.3807
9.41012	34.9019	9.41012	3.43291	9.41012	3.3974	9.41012	18.4608			9.41012	61.5534	9.41012	61.442
9.42012	34.9389	9.42012	3.43614	9.42012	3.40064	9.42012	18.4617			9.42012	61.6015	9.42012	61.5035
9.43012	34.9759	9.43012	3.43937	9.43012	3.40388	9.43012	18.4624			9.43012	61.6492	9.43012	61.5651
9.44012	35.013	9.44012	3.44259	9.44012	3.4071	9.44012	18.4627			9.44012	61.6967	9.44012	61.6267
9.45012	35.05	9.45012	3.44581	9.45012	3.41033	9.45012	18.4628			9.45012	61.7439	9.45012	61.6883
9.46012	35.087	9.46012	3.44901	9.46012	3.41355	9.46012	18.4626			9.46012	61.7908	9.46012	61.7497
9.47012	35.124	9.47012	3.45222	9.47012	3.41676	9.47012	18.4621			9.47012	61.8374	9.47012	61.8111
9.48012	35.161	9.48012	3.45541	9.48012	3.41997	9.48012	18.4613			9.48012	61.8837	9.48012	61.8721
9.49012	35.1981	9.49012	3.4586	9.49012	3.42317	9.49012	18.4602			9.49012	61.9297	9.49012	61.9329
9.50012	35.2351	9.50012	3.46179	9.50012	3.42637	9.50012	18.4588			9.50012	61.9753	9.50012	61.9933
9.51012	35.2721	9.51012	3.46497	9.51012	3.42956	9.51012	18.4571			9.51012	62.0206	9.51012	62.0532
9.52012	35.3091	9.52012	3.46814	9.52012	3.43275	9.52012	18.4551			9.52012	62.0656	9.52012	62.1126
9.53012	35.3461	9.53012	3.47131	9.53012	3.43593	9.53012	18.4527			9.53012	62.1103	9.53012	62.1715
9.54012	35.3832	9.54012	3.47447	9.54012	3.43911	9.54012	18.4501			9.54012	62.1546	9.54012	62.2297
9.55012	35.4202	9.55012	3.47763	9.55012	3.44228	9.55012	18.447			9.55012	62.1986	9.55012	62.2871
9.56012	35.4572	9.56012	3.48078	9.56012	3.44544	9.56012	18.4437			9.56012	62.2422	9.56012	62.3439
9.57012	35.4942	9.57012	3.48392	9.57012	3.4486	9.57012	18.44			9.57012	62.2855	9.57012	62.3997
9.58012	35.5312	9.58012	3.48706	9.58012	3.45176	9.58012	18.436			9.58012	62.3284	9.58012	62.4548
9.59012	35.5682	9.59012	3.49018	9.59012	3.45491	9.59012	18.4316			9.59012	62.371	9.59012	62.5089
9.60012	35.6052	9.60012	3.49331	9.60012	3.45805	9.60012	18.4269			9.60012	62.4132	9.60012	62.5621
9.61013	35.6423	9.61013	3.49642	9.61013	3.46118	9.61013	18.4218			9.61013	62.455	9.61013	62.6142
9.62012	35.6793	9.62012	3.49953	9.62012	3.46432	9.62012	18.4164			9.62012	62.4965	9.62012	62.6653
9.63012	35.7163	9.63012	3.50264	9.63012	3.46744	9.63012	18.4105			9.63012	62.5375	9.63012	62.7154
9.64012	35.7533	9.64012	3.50573	9.64012	3.47056	9.64012	18.4044			9.64012	62.5782	9.64012	62.7643
9.65013	35.7903	9.65013	3.50882	9.65013	3.47367	9.65013	18.3978			9.65013	62.6185	9.65013	62.8122
9.66013	35.8273	9.66013	3.5119	9.66013	3.47678	9.66013	18.3908			9.66013	62.6584	9.66013	62.8588
9.67013	35.8643	9.67013	3.51498	9.67013	3.47988	9.67013	18.3835			9.67013	62.6979	9.67013	62.9043
9.68013	35.9013	9.68013	3.51805	9.68013	3.48297	9.68013	18.3758			9.68013	62.737	9.68013	62.9487
9.69013	35.9383	9.69013	3.52111	9.69013	3.48606	9.69013	18.3677			9.69013	62.7757	9.69013	62.9918
9.70013	35.9753	9.70013	3.52416	9.70013	3.48914	9.70013	18.3591			9.70013	62.8139	9.70013	63.0337
9.71013	36.0123	9.71013	3.5272	9.71013	3.49221	9.71013	18.3502			9.71013	62.8517	9.71013	63.0745
9.72013	36.0493	9.72013	3.53024	9.72013	3.49528	9.72013	18.3408			9.72013	62.8891	9.72013	63.114
9.73013	36.0863	9.73013	3.53327	9.73013	3.49834	9.73013	18.331			9.73013	62.9261	9.73013	63.1524
9.74013	36.1233	9.74013	3.53629	9.74013	3.50139	9.74013	18.3208			9.74013	62.9626	9.74013	63.1895
9.75013	36.1603	9.75013	3.53931	9.75013	3.50444	9.75013	18.3102			9.75013	62.9987	9.75013	63.2255
9.76013	36.1973	9.76013	3.54231	9.76013	3.50748	9.76013	18.2991			9.76013	63.0343	9.76013	63.2602
9.77013	36.2343	9.77013	3.54531	9.77013	3.51051	9.77013	18.2876			9.77013	63.0695	9.77013	63.2938
9.78013	36.2713	9.78013	3.5483	9.78013	3.51354	9.78013	18.2756			9.78013	63.1042	9.78013	63.3263
9.79013	36.3083	9.79013	3.55129	9.79013	3.51655	9.79013	18.2632			9.79013	63.1384	9.79013	63.3576
9.80013	36.3453	9.80013	3.55426	9.80013	3.51957	9.80013	18.2503			9.80013	63.1721	9.80013	63.3879
9.81013	36.3823	9.81013	3.55722	9.81013	3.52257	9.81013	18.2369			9.81013	63.2054	9.81013	63.417
9.82013	36.4193	9.82013	3.56018	9.82013	3.52556	9.82013	18.2231			9.82013	63.2381	9.82013	63.445
9.83013	36.4563	9.83013	3.56313	9.83013	3.52855	9.83013	18.2088			9.83013	63.2704	9.83013	63.472
9.84013	36.4933	9.84013	3.56607	9.84013	3.53153	9.84013	18.194			9.84013	63.3021	9.84013	63.4979
9.85013	36.5303	9.85013	3.569	9.85013	3.53451	9.85013	18.1787			9.85013	63.3334	9.85013	63.5228
9.86013	36.5673	9.86013	3.57192	9.86013	3.53747	9.86013	18.1629			9.86013	63.3641	9.86013	63.5468
9.87013	36.6043	9.87013	3.57484	9.87013	3.54043	9.87013	18.1465			9.87013	63.3943	9.87013	63.5698
9.88013	36.6413	9.88013	3.57774	9.88013	3.54338	9.88013	18.1297			9.88013	63.4239	9.88013	63.5918
9.89013	36.6783	9.89013	3.58063	9.89013	3.54632	9.89013	18.1123			9.89013	63.453	9.89013	63.6129
9.90013	36.7153	9.90013	3.58352	9.90013	3.54925	9.90013	18.0944			9.90013	63.4816	9.90013	63.6331
9.91013	36.7523	9.91013	3.58639	9.91013	3.55218	9.91013	18.076			9.91013	63.5096	9.91013	63.6525
9.92013	36.7893	9.92013	3.58926	9.92013	3.55509	9.92013	18.057			9.92013	63.537	9.92013	63.671
9.93013	36.8262	9.93013	3.59212	9.93013	3.558	9.93013	18.0375			9.93013	63.5639	9.93013	63.6887
9.94013	36.8632	9.94013	3.59496	9.94013	3.5609	9.94013	18.0174			9.94013	63.5902	9.94013	63.7056
9.95013	36.9002	9.95013	3.5978	9.95013	3.56379	9.95013	17.9968			9.95013	63.6159	9.95013	63.7218
9.96013	36.9372	9.96013	3.60063	9.96013	3.56667	9.96013	17.9755			9.96013	63.641	9.96013	63.7372
9.97013	36.9742	9.97013	3.60344	9.97013	3.56954	9.97013	17.9537			9.97013	63.6655	9.97013	63.7518
9.98013	37.0112	9.98013	3.60625	9.98013	3.5724	9.98013	17.9313			9.98013	63.6894	9.98013	63.7658
9.99013	37.0481	9.99013	3.60905	9.99013	3.57526	9.99013	17.9083			9.99013	63.7126	9.99013	63.7791
10.0001	37.0851	10.0001	3.61183	10.0001	3.5781	10.0001	17.8847			10.0001	63.7353	10.0001	63.7917
10.0101	37.1221	10.0101	3.61461	10.0101	3.58094	10.0101	17.8604			10.0101	63.7573	10.0101	63.8037
10.0201	37.1591	10.0201	3.61737	10.0201	3.58376	10.0201	17.8356			10.0201	63.7786	10.0201	63.8151
10.0301	37.1961	10.0301	3.62012	10.0301	3.58658	10.0301	17.8101			10.0301	63.7993	10.0301	63.8258
10.0401	37.233	10.0401	3.62287	10.0401	3.58939	10.0401	17.7839			10.0401	63.8194	10.0401	63.836
10.0501	37.27	10.0501	3.6256	10.0501	3.59218	10.0501	17.7571			10.0501	63.8387	10.0501	63.8456
10.0601	37.307	10.0601	3.62832	10.0601	3.59497	10.0601	17.7297			10.0601	63.8574	10.0601	63.8546
10.0701	37.344	10.0701	3.63103	10.0701	3.59775	10.0701	17.7016			10.0701	63.8754	10.0701	63.8631
10.0801	37.3809	10.0801	3.63373	10.0801	3.60052	10.0801	17.6728			10.0801	63.8927	10.0801	63.8711
10.0901	37.4179	10.0901	3.63641	10.0901	3.60327	10.0901	17.6433			10.0901	63.9092	10.0901	63.8786
10.1001	37.4549	10.1001	3.63908	10.1001	3.60602	10.1001	17.6131			10.1001	63.9251	10.1001	63.8856
10.1101	37.4919	10.1101	3.64175	10.1101	3.60875	10.1101	17.5822			10.1101	63.9402	10.1101	63.892
10.1201	37.5288	10.1201	3.6444	10.1201	3.61148	10.1201	17.5506			10.1201	63.9546	10.1201	63.8981
10.1301	37.5658	10.1301	3.64703	10.1301	3.6142	10.1301	17.5182			10.1301	63.9682	10.1301	63.9036
10.1401	37.6028	10.1401	3.64966	10.1401	3.6169	10.1401	17.4852			10.1401	63.9811	10.1401	63.9086
10.1501	37.6397	10.1501	3.65227	10.1501	3.61959	10.1501	17.4514			10.1501	63.9932	10.1501	63.9133
10.1601	37.6767	10.1601	3.65487	10.1601	3.62227	10.1601	17.4168			10.1601	64.0045	10.1601	63.9174
10.1701	37.7137	10.1701	3.65746	10.1701	3.62494	10.1701	17.3814			10.1701	64.0151	10.1701	63.9211
10.1801	37.7506	10.1801	3.66003	10.1801	3.6276	10.1801	17.3453			10.1801	64.0248	10.1801	63.9244
10.1901	37.7876	10.1901	3.6626	10.1901	3.63025	10.1901	17.3084			10.1901	64.0337	10.1901	63.9272
10.2001	37.8245	10.2001	3.66514	10.2001	3.63289	10.2001	17.2707			10.2001	64.0418	10.2001	63.9296
10.2101	37.8615	10.2101	3.66768	10.2101	3.63551	10.2101	17.2322			10.2101	64.049	10.2101	63.9315
10.2201	37.8985	10.2201	3.6702	10.2201	3.63812	10.2201	17.1929			10.2201	64.0554	10.2201	63.933
10.2301	37.9354	10.2301	3.67271	10.2301	3.64073	10.2301	17.1527			10.2301	64.061	10.2301	63.9341
10.2401	37.9724	10.2401	3.6752	10.2401	3.64331	10.2401	17.1117			10.2401	64.0656	10.2401	63.9347
10.2501	38.0093	10.2501	3.67768	10.2501	3.64589	10.2501	17.0698			10.2501	64.0694	10.2501	63.9348
10.2601	38.0463	10.2601	3.68015	10.2601	3.64845	10.2601	17.0271			10.2601	64.0723	10.2601	63.9345
10.2701	38.0832	10.2701	3.6826	10.2701	3.651	10.2701	16.9834			10.2701	64.0743	10.2701	63.9337
10.2801	38.1202	10.2801	3.68504	10.2801	3.65354	10.2801	16.9389			10.2801	64.0754	10.2801	63.9324
10.2901	38.1571	10.2901	3.68746	10.2901	3.65607	10.2901	16.8935			10.2901	64.0755	10.2901	63.9307
10.3001	38.1941	10.3001	3.68987	10.3001	3.65858	10.3001	16.8472			10.3001	64.0747	10.3001	63.9284
10.3101	38.231	10.3101	3.69226	10.3101	3.66108	10.3101	16.8			10.3101	64.0729	10.3101	63.9256
10.3201	38.268	10.3201	3.69463	10.3201	3.66356	10.3201	16.7518			10.3201	64.0702	10.3201	63.9222
10.3301	38.3049	10.3301	3.697	10.3301	3.66604	10.3301	16.7026			10.3301	64.0665	10.3301	63.9183
10.3401	38.3419	10.3401	3.69934	10.3401	3.6685	10.3401	16.6525			10.3401	64.0617	10.3401	63.9139
10.3501	38.3788	10.3501	3.70167	10.3501	3.67094	10.3501	16.6014			10.3501	64.056	10.3501	63.9088
10.3601	38.4158	10.3601	3.70399	10.3601	3.67337	10.3601	16.5493			10.3601	64.0493	10.3601	63.9031
10.3701	38.4527	10.3701	3.70628	10.3701	3.67579	10.3701	16.4962			10.3701	64.0415	10.3701	63.8968
10.3801	38.4896	10.3801	3.70857	10.3801	3.67819	10.3801	16.4421			10.3801	64.0326	10.3801	63.8898
10.3901	38.5266	10.3901	3.71083	10.3901	3.68058	10.3901	16.387			10.3901	64.0227	10.3901	63.8821
10.4001	38.5635	10.4001	3.71308	10.4001	3.68295	10.4001	16.3308			10.4001	64.0117	10.4001	63.8737
10.4101	38.6005	10.4101	3.71531	10.4101	3.68531	10.4101	16.2735			10.4101	63.9996	10.4101	63.8646
10.4201	38.6374	10.4201	3.71753	10.4201	3.68765	10.4201	16.2152			10.4201	63.9864	10.4201	63.8546
10.4301	38.6743	10.4301	3.71973	10.4301	3.68998	10.4301	16.1557			10.4301	63.9721	10.4301	63.8438
10.4401	38.7113	10.4401	3.72191	10.4401	3.6923	10.4401	16.0952			10.4401	63.9566	10.4401	63.8322
10.4501	38.7482	10.4501	3.72407	10.4501	3.69459	10.4501	16.0335			10.4501	63.94	10.4501	63.8197
10.4601	38.7851	10.4601	3.72621	10.4601	3.69687	10.4601	15.9707			10.4601	63.9222	10.4601	63.8062
10.4701	38.822	10.4701	3.72834	10.4701	3.69914	10.4701	15.9068			10.4701	63.9032	10.4701	63.7918
10.4801	38.859	10.4801	3.73045	10.4801	3.70139	10.4801	15.8417			10.4801	63.8831	10.4801	63.7764
10.4901	38.8959	10.4901	3.73254	10.4901	3.70363	10.4901	15.7753			10.4901	63.8616	10.4901	63.7599
10.5001	38.9328	10.5001	3.73461	10.5001	3.70584	10.5001	15.7078			10.5001	63.839	10.5001	63.7423
10.5101	38.9697	10.5101	3.73666	10.5101	3.70804	10.5101	15.6391			10.5101	63.8151	10.5101	63.7235
10.5201	39.0067	10.5201	3.7387	10.5201	3.71023	10.5201	15.5691			10.5201	63.7899	10.5201	63.7036
10.5301	39.0436	10.5301	3.74071	10.5301	3.7124	10.5301	15.4979			10.5301	63.7634	10.5301	63.6824
10.5401	39.0805	10.5401	3.74271	10.5401	3.71455	10.5401	15.4255			10.5401	63.7357	10.5401	63.66
10.5501	39.1174	10.5501	3.74468	10.5501	3.71668	10.5501	15.3517			10.5501	63.7066	10.5501	63.6362
10.5601	39.1543	10.5601	3.74663	10.5601	3.7188	10.5601	15.2766			10.5601	63.6761	10.5601	63.611
10.5701	39.1913	10.5701	3.74857	10.5701	3.72089	10.5701	15.2002			10.5701	63.6443	10.5701	63.5845
10.5801	39.2282	10.5801	3.75048	10.5801	3.72297	10.5801	15.1225			10.5801	63.6112	10.5801	63.5565
10.5901	39.2651	10.5901	3.75238	10.5901	3.72503	10.5901	15.0434			10.5901	63.5766	10.5901	63.5269
10.6001	39.302	10.6001	3.75425	10.6001	3.72708	10.6001	14.9629			10.6001	63.5406	10.6001	63.4959
10.6101	39.3389	10.6101	3.7561	10.6101	3.7291	10.6101	14.8811			10.6101	63.5032	10.6101	63.4633
10.6201	39.3758	10.6201	3.75793	10.6201	3.73111	10.6201	14.7978			10.6201	63.4643	10.6201	63.429
10.6301	39.4127	10.6301	3.75974	10.6301	3.73309	10.6301	14.7131			10.6301	63.4239	10.6301	63.3931
10.6401	39.4496	10.6401	3.76152	10.6401	3.73506	10.6401	14.6269			10.6401	63.3821	10.6401	63.3556
10.6501	39.4865	10.6501	3.76328	10.6501	3.73701	10.6501	14.5393			10.6501	63.3387	10.6501	63.3163
10.6601	39.5234	10.6601	3.76502	10.6601	3.73894	10.6601	14.4502			10.6601	63.2938	10.6601	63.2753
10.6701	39.5603	10.6701	3.76674	10.6701	3.74084	10.6701	14.3595			10.6701	63.2473	10.6701	63.2326
10.6801	39.5972	10.6801	3.76844	10.6801	3.74273	10.6801	14.2674			10.6801	63.1992	10.6801	63.1881
10.6901	39.6341	10.6901	3.77011	10.6901	3.7446	10.6901	14.1736			10.6901	63.1496	10.6901	63.1419
10.7002	39.671	10.7002	3.77176	10.7002	3.74645	10.7002	14.0783			10.7002	63.0983	10.7002	63.0938
10.7102	39.7079	10.7102	3.77338	10.7102	3.74827	10.7102	13.9814			10.7102	63.0454	10.7102	63.044
10.7202	39.7448	10.7202	3.77498	10.7202	3.75008	10.7202	13.8829			10.7202	62.9908	10.7202	62.9924
10.7302	39.7817	10.7302	3.77656	10.7302	3.75186	10.7302	13.7827			10.7302	62.9346	10.7302	62.939
10.7401	39.8186	10.7401	3.77811	10.7401	3.75362	10.7401	13.6809			10.7401	62.8766	10.7401	62.8839
10.7502	39.8555	10.7502	3.77963	10.7502	3.75536	10.7502	13.5774			10.7502	62.8169	10.7502	62.827
10.7602	39.8924	10.7602	3.78113	10.7602	3.75708	10.7602	13.4722			10.7602	62.7554	10.7602	62.7683
10.7702	39.9292	10.7702	3.78261	10.7702	3.75878	10.7702	13.3652			10.7702	62.6921	10.7702	62.7078
10.7802	39.9661	10.7802	3.78406	10.7802	3.76045	10.7802	13.2565			10.7802	62.6271	10.7802	62.6457
10.7902	40.003	10.7902	3.78548	10.7902	3.7621	10.7902	13.146			10.7902	62.5602	10.7902	62.5817
10.8002	40.0399	10.8002	3.78688	10.8002	3.76373	10.8002	13.0337			10.8002	62.4914	10.8002	62.5161
10.8102	40.0768	10.8102	3.78825	10.8102	3.76533	10.8102	12.9196			10.8102	62.4208	10.8102	62.4487
10.8202	40.1136	10.8202	3.78959	10.8202	3.76692	10.8202	12.8036			10.8202	62.3482	10.8202	62.3796
10.8302	40.1505	10.8302	3.7909	10.8302	3.76847	10.8302	12.6857			10.8302	62.2738	10.8302	62.3088
10.8402	40.1874	10.8402	3.79219	10.8402	3.77	10.8402	12.5659			10.8402	62.1973	10.8402	62.2362
10.8502	40.2243	10.8502	3.79345	10.8502	3.77151	10.8502	12.4442			10.8502	62.1189	10.8502	62.1618
10.8602	40.2611	10.8602	3.79468	10.8602	3.77299	10.8602	12.3206			10.8602	62.0385	10.8602	62.0857
10.8702	40.298	10.8702	3.79589	10.8702	3.77445	10.8702	12.1949			10.8702	61.956	10.8702	62.0077
10.8802	40.3349	10.8802	3.79706	10.8802	3.77589	10.8802	12.0673			10.8802	61.8715	10.8802	61.9278
10.8902	40.3717	10.8902	3.7982	10.8902	3.77729	10.8902	11.9376			10.8902	61.7848	10.8902	61.846
10.9002	40.4086	10.9002	3.79932	10.9002	3.77867	10.9002	11.8058			10.9002	61.696	10.9002	61.7622
10.9102	40.4454	10.9102	3.8004	10.9102	3.78003	10.9102	11.6719			10.9102	61.6051	10.9102	61.6762
10.9202	40.4823	10.9202	3.80146	10.9202	3.78136	10.9202	11.5359			10.9202	61.512	10.9202	61.5881
10.9302	40.5192	10.9302	3.80248	10.9302	3.78266	10.9302	11.3978			10.9302	61.4167	10.9302	61.4976
10.9402	40.556	10.9402	3.80347	10.9402	3.78393	10.9402	11.2575			10.9402	61.3191	10.9402	61.4048
10.9502	40.5929	10.9502	3.80443	10.9502	3.78518	10.9502	11.1149			10.9502	61.2193	10.9502	61.3093
10.9602	40.6297	10.9602	3.80536	10.9602	3.7864	10.9602	10.9702			10.9602	61.1172	10.9602	61.2112
10.9702	40.6666	10.9702	3.80626	10.9702	3.78759	10.9702	10.8231			10.9702	61.0127	10.9702	61.1103
10.9802	40.7034	10.9802	3.80713	10.9802	3.78875	10.9802	10.6737			10.9802	60.9058	10.9802	61.0063
10.9902	40.7402	10.9902	3.80796	10.9902	3.78989	10.9902	10.522			10.9902	60.7966	10.9902	60.8992
11.0002	40.7771	11.0002	3.80875	11.0002	3.79099	11.0002	10.368			11.0002	60.6849	11.0002	60.7888
11.0102	40.8139	11.0102	3.80952	11.0102	3.79207	11.0102	10.2115			11.0102	60.5708	11.0102	60.6749
11.0202	40.8508	11.0202	3.81025	11.0202	3.79311	11.0202	10.0526			11.0202	60.4542	11.0202	60.5572
11.0302	40.8876	11.0302	3.81094	11.0302	3.79413	11.0302	9.89126			11.0302	60.335	11.0302	60.4358
11.0402	40.9244	11.0402	3.81161	11.0402	3.79512	11.0402	9.72741			11.0402	60.2133	11.0402	60.3104
11.0502	40.9613	11.0502	3.81223	11.0502	3.79607	11.0502	9.56101			11.0502	60.0889	11.0502	60.1808
11.0602	40.9981	11.0602	3.81282	11.0602	3.79699	11.0602	9.39206			11.0602	59.962	11.0602	60.0469
11.0702	41.0349	11.0702	3.81337	11.0702	3.79789	11.0702	9.22049			11.0702	59.8323	11.0702	59.9086
11.0802	41.0718	11.0802	3.81389	11.0802	3.79875	11.0802	9.04628			11.0802	59.6999	11.0802	59.7658
11.0902	41.1086	11.0902	3.81437	11.0902	3.79957	11.0902	8.86941			11.0902	59.5649	11.0902	59.6184
11.1002	41.1454	11.1002	3.81481	11.1002	3.80037	11.1002	8.68981			11.1002	59.427	11.1002	59.4664
11.1102	41.1822	11.1102	3.81522	11.1102	3.80113	11.1102	8.50747			11.1102	59.2863	11.1102	59.3096
11.1202	41.219	11.1202	3.81559	11.1202	3.80186	11.1202	8.32235			11.1202	59.1427	11.1202	59.1482
11.1302	41.2559	11.1302	3.81591	11.1302	3.80256	11.1302	8.1344			11.1302	58.9962	11.1302	58.9822
11.1402	41.2927	11.1402	3.8162	11.1402	3.80322	11.1402	7.9436			11.1402	58.8468	11.1402	58.8116
11.1502	41.3295	11.1502	3.81645	11.1502	3.80385	11.1502	7.74989			11.1502	58.6944	11.1502	58.6367
11.1602	41.3663	11.1602	3.81666	11.1602	3.80444	11.1602	7.55323			11.1602	58.539	11.1602	58.4574
11.1702	41.4031	11.1702	3.81683	11.1702	3.80499	11.1702	7.35361			11.1702	58.3806	11.1702	58.2742
11.1802	41.4399	11.1802	3.81696	11.1802	3.80552	11.1802	7.15095			11.1802	58.219	11.1802	58.0872
11.1902	41.4767	11.1902	3.81704	11.1902	3.806	11.1902	6.94523			11.1902	58.0543	11.1902	57.8968
11.2002	41.5135	11.2002	3.81709	11.2002	3.80645	11.2002	6.73642			11.2002	57.8865	11.2002	57.7033
11.2102	41.5503	11.2102	3.81709	11.2102	3.80686	11.2102	6.52444			11.2102	57.7153	11.2102	57.5071
11.2202	41.5871	11.2202	3.81705	11.2202	3.80723	11.2202	6.3093			11.2202	57.541	11.2202	57.3087
11.2302	41.6239	11.2302	3.81696	11.2302	3.80757	11.2302	6.0909			11.2302	57.3633	11.2302	57.1086
11.2402	41.6607	11.2402	3.81683	11.2402	3.80787	11.2402	5.86923			11.2402	57.1822	11.2402	56.9071
11.2502	41.6975	11.2502	3.81666	11.2502	3.80813	11.2502	5.64425			11.2502	56.9977	11.2502	56.705
11.2602	41.7343	11.2602	3.81644	11.2602	3.80835	11.2602	5.41589			11.2602	56.8098	11.2602	56.5028
11.2702	41.771	11.2702	3.81618	11.2702	3.80853	11.2702	5.18412			11.2702	56.6184	11.2702	56.3011
11.2802	41.8078	11.2802	3.81587	11.2802	3.80867	11.2802	4.9489			11.2802	56.4234	11.2802	56.1004
11.2902	41.8446	11.2902	3.81551	11.2902	3.80877	11.2902	4.71016			11.2902	56.2248	11.2902	55.9014
11.3002	41.8814	11.3002	3.81511	11.3002	3.80883	11.3002	4.46788			11.3002	56.0226	11.3002	55.7047
11.3102	41.9181	11.3102	3.81466	11.3102	3.80885	11.3102	4.22198			11.3102	55.8167	11.3102	55.5109
11.3202	41.9549	11.3202	3.81416	11.3202	3.80882	11.3202	3.97243			11.3202	55.607	11.3202	55.3206
11.3302	41.9917	11.3302	3.81361	11.3302	3.80876	11.3302	3.7192			11.3302	55.3936	11.3302	55.1342
11.3402	42.0284	11.3402	3.81301	11.3402	3.80865	11.3402	3.46219			11.3402	55.1763	11.3402	54.9525
11.3502	42.0652	11.3502	3.81237	11.3502	3.8085	11.3502	3.20139			11.3502	54.9551	11.3502	54.7758
11.3602	42.102	11.3602	3.81167	11.3602	3.8083	11.3602	2.93674			11.3602	54.73	11.3602	54.6046
11.3702	42.1387	11.3702	3.81092	11.3702	3.80806	11.3702	2.66817			11.3702	54.5008	11.3702	54.4394
11.3802	42.1755	11.3802	3.81012	11.3802	3.80777	11.3802	2.39566			11.3802	54.2676	11.3802	54.2805
11.3902	42.2122	11.3902	3.80927	11.3902	3.80744	11.3902	2.11912			11.3902	54.0303	11.3902	54.1282
11.4002	42.249	11.4002	3.80836	11.4002	3.80707	11.4002	1.8385			11.4002	53.7888	11.4002	53.983
11.4102	42.2857	11.4102	3.8074	11.4102	3.80664	11.4102	1.55378			11.4102	53.5431	11.4102	53.8449
11.4202	42.3225	11.4202	3.80639	11.4202	3.80617	11.4202	1.26486			11.4202	53.2931	11.4202	53.7143
11.4302	42.3592	11.4302	3.80532	11.4302	3.80566	11.4302	0.971706			11.4302	53.0387	11.4302	53.5912
11.4402	42.396	11.4402	3.8042	11.4402	3.80509	11.4402	0.674274			11.4402	52.78	11.4402	53.4758
11.4502	42.4327	11.4502	3.80302	11.4502	3.80448	11.4502	0.372465			11.4502	52.5167	11.4502	53.3681
11.4602	42.4694	11.4602	3.80179	11.4602	3.80381	11.4602	0.066267			11.4602	52.249	11.4602	53.2682
11.4702	42.5062	11.4702	3.80049	11.4702	3.8031					11.4702	52.2211	11.4702	53.1761
11.4802	42.5429	11.4802	3.79914	11.4802	3.80234					11.4802	52.2594	11.4802	53.0917
11.4902	42.5796	11.4902	3.79773	11.4902	3.80152					11.4902	52.3075	11.4902	53.015
11.5002	42.6163	11.5002	3.79627	11.5002	3.80066					11.5002	52.3555	11.5002	52.9459
11.5102	42.6531	11.5102	3.79474	11.5102	3.79974					11.5102	52.4035	11.5102	52.8842
11.5202	42.6898	11.5202	3.79315	11.5202	3.79877					11.5202	52.4513	11.5202	52.8297
11.5302	42.7265	11.5302	3.7915	11.5302	3.79775					11.5302	52.4989	11.5302	52.7825
11.5402	42.7632	11.5402	3.78978	11.5402	3.79667					11.5402	52.5465	11.5402	52.7422
11.5502	42.7999	11.5502	3.78801	11.5502	3.79554					11.5502	52.5939	11.5502	52.7087
11.5602	42.8366	11.5602	3.78617	11.5602	3.79435					11.5602	52.6413	11.5602	52.6817
11.5702	42.8733	11.5702	3.78427	11.5702	3.79311					11.5702	52.6885	11.5702	52.6612
11.5802	42.91	11.5802	3.7823	11.5802	3.79181					11.5802	52.7355	11.5802	52.6467
11.5902	42.9467	11.5902	3.78027	11.5902	3.79046					11.5902	52.7825	11.5902	52.6382
11.6002	42.9834	11.6002	3.77816	11.6002	3.78904					11.6002	52.8293	11.6002	52.6353
11.6102	43.0201	11.6102	3.776	11.6102	3.78757					11.6102	52.876	11.6102	52.6379
11.6202	43.0568	11.6202	3.77376	11.6202	3.78604					11.6202	52.9226	11.6202	52.6457
11.6302	43.0935	11.6302	3.77146	11.6302	3.78445					11.6302	52.969	11.6302	52.6585
11.6402	43.1302	11.6402	3.76908	11.6402	3.7828					11.6402	53.0153	11.6402	52.676
11.6502	43.1668	11.6502	3.76664	11.6502	3.78109					11.6502	53.0614	11.6502	52.698
11.6602	43.2035	11.6602	3.76412	11.6602	3.77931					11.6602	53.1075	11.6602	52.7243
11.6702	43.2402	11.6702	3.76153	11.6702	3.77748					11.6702	53.1534	11.6702	52.7546
11.6802	43.2768	11.6802	3.75887	11.6802	3.77558					11.6802	53.1991	11.6802	52.7888
11.6902	43.3135	11.6902	3.75614	11.6902	3.77362					11.6902	53.2447	11.6902	52.8265
11.7002	43.3502	11.7002	3.75333	11.7002	3.77159					11.7002	53.2902	11.7002	52.8676
11.7102	43.3868	11.7102	3.75045	11.7102	3.7695					11.7102	53.3355	11.7102	52.9119
11.7202	43.4235	11.7202	3.74749	11.7202	3.76734					11.7202	53.3807	11.7202	52.9591
11.7302	43.4601	11.7302	3.74445	11.7302	3.76511					11.7302	53.4257	11.7302	53.009
11.7402	43.4968	11.7402	3.74133	11.7402	3.76282					11.7402	53.4706	11.7402	53.0614
11.7502	43.5334	11.7502	3.73814	11.7502	3.76046					11.7502	53.5153	11.7502	53.1161
11.7602	43.5701	11.7602	3.73486	11.7602	3.75803					11.7602	53.5599	11.7602	53.1729
11.7702	43.6067	11.7702	3.7315	11.7702	3.75553					11.7702	53.6043	11.7702	53.2316
11.7802	43.6433	11.7802	3.72807	11.7802	3.75296					11.7802	53.6486	11.7802	53.292
11.7902	43.68	11.7902	3.72454	11.7902	3.75031					11.7902	53.6927	11.7902	53.3539
11.8002	43.7166	11.8002	3.72094	11.8002	3.7476					11.8002	53.7366	11.8002	53.4172
11.8102	43.7532	11.8102	3.71725	11.8102	3.74481					11.8102	53.7804	11.8102	53.4817
11.8202	43.7898	11.8202	3.71348	11.8202	3.74195					11.8202	53.824	11.8202	53.5471
11.8302	43.8264	11.8302	3.70962	11.8302	3.73901					11.8302	53.8675	11.8302	53.6134
11.8402	43.863	11.8402	3.70567	11.8402	3.736					11.8402	53.9107	11.8402	53.6804
11.8502	43.8997	11.8502	3.70163	11.8502	3.73291					11.8502	53.9539	11.8502	53.7479
11.8602	43.9363	11.8602	3.6975	11.8602	3.72974					11.8602	53.9968	11.8602	53.8157
11.8702	43.9729	11.8702	3.69328	11.8702	3.72649					11.8702	54.0396	11.8702	53.8838
11.8802	44.0095	11.8802	3.68898	11.8802	3.72317					11.8802	54.0822	11.8802	53.952
11.8902	44.046	11.8902	3.68457	11.8902	3.71976					11.8902	54.1246	11.8902	54.0201
11.9002	44.0826	11.9002	3.68008	11.9002	3.71628					11.9002	54.1669	11.9002	54.0881
11.9102	44.1192	11.9102	3.67549	11.9102	3.71271					11.9102	54.2089	11.9102	54.1558
11.9202	44.1558	11.9202	3.6708	11.9202	3.70906					11.9202	54.2508	11.9202	54.2231
11.9302	44.1924	11.9302	3.66601	11.9302	3.70532					11.9302	54.2925	11.9302	54.2899
11.9402	44.229	11.9402	3.66113	11.9402	3.7015					11.9402	54.334	11.9402	54.3562
11.9502	44.2655	11.9502	3.65615	11.9502	3.6976					11.9502	54.3753	11.9502	54.4217
11.9602	44.3021	11.9602	3.65107	11.9602	3.6936					11.9602	54.4164	11.9602	54.4865
11.9702	44.3386	11.9702	3.64588	11.9702	3.68952					11.9702	54.4574	11.9702	54.5505
11.9802	44.3752	11.9802	3.64059	11.9802	3.68535					11.9802	54.4981	11.9802	54.6135
11.9902	44.4118	11.9902	3.6352	11.9902	3.68109					11.9902	54.5387	11.9902	54.6756
12.0002	44.4483	12.0002	3.62971	12.0002	3.67674					12.0002	54.579	12.0002	54.7367
12.0102	44.4848	12.0102	3.6241	12.0102	3.6723					12.0102	54.6191	12.0102	54.7966
12.0202	44.5214	12.0202	3.61839	12.0202	3.66777					12.0202	54.6591	12.0202	54.8555
12.0302	44.5579	12.0302	3.61257	12.0302	3.66314					12.0302	54.6988	12.0302	54.9131
12.0402	44.5945	12.0402	3.60664	12.0402	3.65841					12.0402	54.7383	12.0402	54.9696
12.0502	44.631	12.0502	3.6006	12.0502	3.65359					12.0502	54.7776	12.0502	55.0248
12.0602	44.6675	12.0602	3.59444	12.0602	3.64867					12.0602	54.8167	12.0602	55.0787
12.0702	44.704	12.0702	3.58818	12.0702	3.64366					12.0702	54.8556	12.0702	55.1314
12.0802	44.7405	12.0802	3.58179	12.0802	3.63854					12.0802	54.8942	12.0802	55.1827
12.0902	44.777	12.0902	3.57529	12.0902	3.63333					12.0902	54.9326	12.0902	55.2328
12.1002	44.8135	12.1002	3.56867	12.1002	3.62801					12.1002	54.9708	12.1002	55.2815
12.1102	44.85	12.1102	3.56193	12.1102	3.62259					12.1102	55.0088	12.1102	55.3289
12.1202	44.8865	12.1202	3.55507	12.1202	3.61706					12.1202	55.0466	12.1202	55.375
12.1302	44.923	12.1302	3.54809	12.1302	3.61143					12.1302	55.0841	12.1302	55.4197
12.1402	44.9595	12.1402	3.54099	12.1402	3.60569					12.1402	55.1213	12.1402	55.4632
12.1502	44.996	12.1502	3.53376	12.1502	3.59985					12.1502	55.1584	12.1502	55.5053
12.1602	45.0325	12.1602	3.5264	12.1602	3.59389					12.1602	55.1952	12.1602	55.5461
12.1702	45.0689	12.1702	3.51892	12.1702	3.58783					12.1702	55.2317	12.1702	55.5857
12.1802	45.1054	12.1802	3.5113	12.1802	3.58165					12.1802	55.2681	12.1802	55.624
12.1902	45.1419	12.1902	3.50356	12.1902	3.57536					12.1902	55.3041	12.1902	55.661
12.2002	45.1783	12.2002	3.49568	12.2002	3.56896					12.2002	55.3399	12.2002	55.6968
12.2102	45.2148	12.2102	3.48767	12.2102	3.56244					12.2102	55.3755	12.2102	55.7315
12.2202	45.2512	12.2202	3.47952	12.2202	3.55581					12.2202	55.4108	12.2202	55.7649
12.2302	45.2877	12.2302	3.47124	12.2302	3.54905					12.2302	55.4458	12.2302	55.7971
12.2402	45.3241	12.2402	3.46281	12.2402	3.54218					12.2402	55.4806	12.2402	55.8283
12.2502	45.3606	12.2502	3.45425	12.2502	3.53519					12.2502	55.5151	12.2502	55.8583
12.2602	45.397	12.2602	3.44555	12.2602	3.52807					12.2602	55.5494	12.2602	55.8872
12.2702	45.4334	12.2702	3.4367	12.2702	3.52083					12.2702	55.5833	12.2702	55.9151
12.2802	45.4698	12.2802	3.42771	12.2802	3.51347					12.2802	55.617	12.2802	55.942
12.2902	45.5062	12.2902	3.41857	12.2902	3.50598					12.2902	55.6504	12.2902	55.9678
12.3002	45.5426	12.3002	3.40928	12.3002	3.49836					12.3002	55.6836	12.3002	55.9927
12.3102	45.579	12.3102	3.39984	12.3102	3.49061					12.3102	55.7164	12.3102	56.0166
12.3202	45.6154	12.3202	3.39025	12.3202	3.48273					12.3202	55.749	12.3202	56.0396
12.3302	45.6518	12.3302	3.3805	12.3302	3.47472					12.3302	55.7812	12.3302	56.0617
12.3402	45.6882	12.3402	3.3706	12.3402	3.46658					12.3402	55.8132	12.3402	56.083
12.3502	45.7246	12.3502	3.36054	12.3502	3.4583					12.3502	55.8449	12.3502	56.1034
12.3602	45.761	12.3602	3.35033	12.3602	3.44988					12.3602	55.8763	12.3602	56.123
12.3702	45.7973	12.3702	3.33995	12.3702	3.44133					12.3702	55.9073	12.3702	56.1418
12.3802	45.8337	12.3802	3.32941	12.3802	3.43263					12.3802	55.9381	12.3802	56.1599
12.3902	45.8701	12.3902	3.3187	12.3902	3.4238					12.3902	55.9685	12.3902	56.1772
12.4002	45.9064	12.4002	3.30783	12.4002	3.41482					12.4002	55.9987	12.4002	56.1939
12.4102	45.9428	12.4102	3.29679	12.4102	3.40569					12.4102	56.0285	12.4102	56.2098
12.4202	45.9791	12.4202	3.28558	12.4202	3.39642					12.4202	56.058	12.4202	56.2251
12.4302	46.0154	12.4302	3.2742	12.4302	3.387					12.4302	56.0871	12.4302	56.2398
12.4402	46.0518	12.4402	3.26264	12.4402	3.37743					12.4402	56.116	12.4402	56.2538
12.4502	46.0881	12.4502	3.25091	12.4502	3.36771					12.4502	56.1445	12.4502	56.2673
12.4602	46.1244	12.4602	3.23899	12.4602	3.35784					12.4602	56.1726	12.4602	56.2802
12.4702	46.1607	12.4702	3.2269	12.4702	3.34781					12.4702	56.2004	12.4702	56.2925
12.4802	46.197	12.4802	3.21463	12.4802	3.33762					12.4802	56.2279	12.4802	56.3043
12.4902	46.2333	12.4902	3.20216	12.4902	3.32728					12.4902	56.255	12.4902	56.3156
12.5002	46.2696	12.5002	3.18952	12.5002	3.31677					12.5002	56.2818	12.5002	56.3265
12.5102	46.3059	12.5102	3.17668	12.5102	3.30611					12.5102	56.3082	12.5102	56.3369
12.5202	46.3422	12.5202	3.16366	12.5202	3.29527					12.5202	56.3343	12.5202	56.3468
12.5302	46.3785	12.5302	3.15044	12.5302	3.28428					12.5302	56.36	12.5302	56.3563
12.5402	46.4147	12.5402	3.13702	12.5402	3.27311					12.5402	56.3853	12.5402	56.3654
12.5502	46.451	12.5502	3.12341	12.5502	3.26178					12.5502	56.4102	12.5502	56.3741
12.5602	46.4873	12.5602	3.10959	12.5602	3.25027					12.5602	56.4348	12.5602	56.3824
12.5702	46.5235	12.5702	3.09558	12.5702	3.23859					12.5702	56.459	12.5702	56.3904
12.5802	46.5598	12.5802	3.08136	12.5802	3.22673					12.5802	56.4827	12.5802	56.398
12.5902	46.596	12.5902	3.06693	12.5902	3.2147					12.5902	56.5061	12.5902	56.4053
12.6002	46.6322	12.6002	3.05229	12.6002	3.20249					12.6002	56.5292	12.6002	56.4123
12.6102	46.6684	12.6102	3.03744	12.6102	3.19009					12.6102	56.5518	12.6102	56.4189
12.6202	46.7047	12.6202	3.02238	12.6202	3.17751					12.6202	56.574	12.6202	56.4253
12.6302	46.7409	12.6302	3.0071	12.6302	3.16475					12.6302	56.5958	12.6302	56.4314
12.6402	46.7771	12.6402	2.9916	12.6402	3.15179					12.6402	56.6171	12.6402	56.4372
12.6502	46.8133	12.6502	2.97588	12.6502	3.13865					12.6502	56.6381	12.6502	56.4427
12.6602	46.8495	12.6602	2.95993	12.6602	3.12532					12.6602	56.6586	12.6602	56.4481
12.6702	46.8857	12.6702	2.94376	12.6702	3.11179					12.6702	56.6787	12.6702	56.4532
12.6802	46.9218	12.6802	2.92736	12.6802	3.09806					12.6802	56.6984	12.6802	56.458
12.6902	46.958	12.6902	2.91073	12.6902	3.08413					12.6902	56.7176	12.6902	56.4627
12.7002	46.9942	12.7002	2.89386	12.7002	3.07001					12.7002	56.7364	12.7002	56.4671
12.7102	47.0303	12.7102	2.87675	12.7102	3.05567					12.7102	56.7548	12.7102	56.4714
12.7202	47.0665	12.7202	2.8594	12.7202	3.04114					12.7202	56.7726	12.7202	56.4754
12.7302	47.1026	12.7302	2.84181	12.7302	3.02639					12.7302	56.7901	12.7302	56.4793
12.7402	47.1387	12.7402	2.82398	12.7402	3.01144					12.7402	56.807	12.7402	56.483
12.7502	47.1749	12.7502	2.80589	12.7502	2.99627					12.7502	56.8235	12.7502	56.4866
12.7602	47.211	12.7602	2.78756	12.7602	2.98088					12.7602	56.8396	12.7602	56.49
12.7702	47.2471	12.7702	2.76897	12.7702	2.96528					12.7702	56.8551	12.7702	56.4932
12.7802	47.2832	12.7802	2.75012	12.7802	2.94946					12.7802	56.8702	12.7802	56.4964
12.7902	47.3193	12.7902	2.73101	12.7902	2.93342					12.7902	56.8847	12.7902	56.4993
12.8002	47.3554	12.8002	2.71164	12.8002	2.91714					12.8002	56.8988	12.8002	56.5022
12.8102	47.3915	12.8102	2.692	12.8102	2.90064					12.8102	56.9124	12.8102	56.5049
12.8202	47.4275	12.8202	2.6721	12.8202	2.88392					12.8202	56.9254	12.8202	56.5075
12.8302	47.4636	12.8302	2.65192	12.8302	2.86695					12.8302	56.9379	12.8302	56.51
12.8402	47.4997	12.8402	2.63146	12.8402	2.84975					12.8402	56.95	12.8402	56.5124
12.8502	47.5357	12.8502	2.61073	12.8502	2.83231					12.8502	56.9615	12.8502	56.5147
12.8602	47.5718	12.8602	2.58971	12.8602	2.81464					12.8602	56.9724	12.8602	56.517
12.8702	47.6078	12.8702	2.56841	12.8702	2.79671					12.8702	56.9829	12.8702	56.5191
12.8802	47.6438	12.8802	2.54682	12.8802	2.77854					12.8802	56.9927	12.8802	56.5211
12.8902	47.6798	12.8902	2.52494	12.8902	2.76012					12.8902	57.0021	12.8902	56.5231
12.9002	47.7159	12.9002	2.50277	12.9002	2.74145					12.9002	57.0109	12.9002	56.525
12.9102	47.7519	12.9102	2.48029	12.9102	2.72253					12.9102	57.0191	12.9102	56.5268
12.9202	47.7878	12.9202	2.45751	12.9202	2.70334					12.9202	57.0267	12.9202	56.5285
12.9302	47.8238	12.9302	2.43443	12.9302	2.68389					12.9302	57.0338	12.9302	56.5302
12.9402	47.8598	12.9402	2.41104	12.9402	2.66418					12.9402	57.0403	12.9402	56.5318
12.9502	47.8958	12.9502	2.38734	12.9502	2.6442					12.9502	57.0462	12.9502	56.5334
12.9602	47.9317	12.9602	2.36332	12.9602	2.62395					12.9602	57.0515	12.9602	56.535
12.9702	47.9677	12.9702	2.33897	12.9702	2.60343					12.9702	57.0562	12.9702	56.5364
12.9802	48.0036	12.9802	2.31431	12.9802	2.58263					12.9802	57.0603	12.9802	56.5379
12.9902	48.0396	12.9902	2.28932	12.9902	2.56155					12.9902	57.0638	12.9902	56.5393
13.0002	48.0755	13.0002	2.264	13.0002	2.54019					13.0002	57.0666	13.0002	56.5406
13.0102	48.1114	13.0102	2.23834	13.0102	2.51855					13.0102	57.0688	13.0102	56.542
13.0202	48.1473	13.0202	2.21234	13.0202	2.49661					13.0202	57.0704	13.0202	56.5433
13.0302	48.1832	13.0302	2.18601	13.0302	2.47438					13.0302	57.0714	13.0302	56.5446
13.0402	48.2191	13.0402	2.15932	13.0402	2.45186					13.0402	57.0717	13.0402	56.5458
13.0502	48.255	13.0502	2.13229	13.0502	2.42903					13.0502	57.0713	13.0502	56.5471
13.0602	48.2909	13.0602	2.1049	13.0602	2.4059					13.0602	57.0703	13.0602	56.5483
13.0702	48.3267	13.0702	2.07715	13.0702	2.38247					13.0702	57.0685	13.0702	56.5495
13.0802	48.3626	13.0802	2.04904	13.0802	2.35873					13.0802	57.0662	13.0802	56.5507
13.0902	48.3984	13.0902	2.02057	13.0902	2.33467					13.0902	57.0631	13.0902	56.5519
13.1002	48.4342	13.1002	1.99172	13.1002	2.3103					13.1002	57.0593	13.1002	56.5531
13.1102	48.4701	13.1102	1.9625	13.1102	2.2856					13.1102	57.0548	13.1102	56.5543
13.1202	48.5059	13.1202	1.93289	13.1202	2.26059					13.1202	57.0496	13.1202	56.5556
13.1302	48.5417	13.1302	1.90291	13.1302	2.23524					13.1302	57.0437	13.1302	56.5568
13.1402	48.5775	13.1402	1.87253	13.1402	2.20957					13.1402	57.037	13.1402	56.558
13.1502	48.6133	13.1502	1.84176	13.1502	2.18356					13.1502	57.0296	13.1502	56.5593
13.1602	48.649	13.1602	1.8106	13.1602	2.15721					13.1602	57.0215	13.1602	56.5606
13.1702	48.6848	13.1702	1.77903	13.1702	2.13051					13.1702	57.0126	13.1702	56.5619
13.1802	48.7206	13.1802	1.74706	13.1802	2.10347					13.1802	57.003	13.1802	56.5633
13.1902	48.7563	13.1902	1.71467	13.1902	2.07608					13.1902	56.9925	13.1902	56.5647
13.2002	48.792	13.2002	1.68187	13.2002	2.04833					13.2002	56.9813	13.2002	56.5661
13.2102	48.8278	13.2102	1.64865	13.2102	2.02023					13.2102	56.9693	13.2102	56.5676
13.2202	48.8635	13.2202	1.61501	13.2202	1.99176					13.2202	56.9565	13.2202	56.5691
13.2302	48.8992	13.2302	1.58093	13.2302	1.96293					13.2302	56.9429	13.2302	56.5707
13.2402	48.9349	13.2402	1.54641	13.2402	1.93372					13.2402	56.9285	13.2402	56.5724
13.2502	48.9706	13.2502	1.51146	13.2502	1.90414					13.2502	56.9133	13.2502	56.5741
13.2602	49.0062	13.2602	1.47606	13.2602	1.87418					13.2602	56.8972	13.2602	56.5759
13.2702	49.0419	13.2702	1.44022	13.2702	1.84384					13.2702	56.8802	13.2702	56.5778
13.2802	49.0775	13.2802	1.40391	13.2802	1.8131					13.2802	56.8624	13.2802	56.5798
13.2902	49.1132	13.2902	1.36715	13.2902	1.78198					13.2902	56.8438	13.2902	56.5819
13.3002	49.1488	13.3002	1.32991	13.3002	1.75046					13.3002	56.8243	13.3002	56.5841
13.3102	49.1844	13.3102	1.29221	13.3102	1.71853					13.3102	56.8038	13.3102	56.5864
13.3202	49.22	13.3202	1.25403	13.3202	1.6862					13.3202	56.7825	13.3202	56.5889
13.3302	49.2556	13.3302	1.21537	13.3302	1.65346					13.3302	56.7603	13.3302	56.5914
13.3402	49.2912	13.3402	1.17622	13.3402	1.6203					13.3402	56.7372	13.3402	56.5942
13.3502	49.3268	13.3502	1.13657	13.3502	1.58672					13.3502	56.7131	13.3502	56.5971
13.3602	49.3623	13.3602	1.09643	13.3602	1.55272					13.3602	56.6881	13.3602	56.6001
13.3702	49.3979	13.3702	1.05578	13.3702	1.51829					13.3702	56.6622	13.3702	56.6033
13.3802	49.4334	13.3802	1.01463	13.3802	1.48342					13.3802	56.6353	13.3802	56.6067
13.3902	49.4689	13.3902	0.972948	13.3902	1.44811					13.3902	56.6074	13.3902	56.6104
13.4002	49.5044	13.4002	0.930751	13.4002	1.41236					13.4002	56.5786	13.4002	56.6142
13.4102	49.5399	13.4102	0.888025	13.4102	1.37616					13.4102	56.5488	13.4102	56.6183
13.4202	49.5754	13.4202	0.844764	13.4202	1.3395					13.4202	56.5179	13.4202	56.6227
13.4302	49.6109	13.4302	0.800963	13.4302	1.30238					13.4302	56.4861	13.4302	56.6273
13.4402	49.6464	13.4402	0.756611	13.4402	1.2648					13.4402	56.4532	13.4402	56.6322
13.4502	49.6818	13.4502	0.71171	13.4502	1.22675					13.4502	56.4193	13.4502	56.6375
13.4602	49.7173	13.4602	0.666249	13.4602	1.18822					13.4602	56.3843	13.4602	56.643
13.4702	49.7527	13.4702	0.620222	13.4702	1.14921					13.4702	56.3483	13.4702	56.6489
13.4802	49.7881	13.4802	0.573622	13.4802	1.10971					13.4802	56.3112	13.4802	56.6552
13.4902	49.8235	13.4902	0.52644	13.4902	1.06972					13.4902	56.273	13.4902	56.6619
13.5002	49.8589	13.5002	0.478675	13.5002	1.02923					13.5002	56.2337	13.5002	56.6691
13.5102	49.8943	13.5102	0.430319	13.5102	0.988238					13.5102	56.1933	13.5102	56.6767
13.5202	49.9296	13.5202	0.381363	13.5202	0.946738					13.5202	56.1518	13.5202	56.6847
13.5302	49.965	13.5302	0.331801	13.5302	0.90472					13.5302	56.1092	13.5302	56.6933
13.5402	50.0003	13.5402	0.281622	13.5402	0.862184					13.5402	56.0654	13.5402	56.7025
13.5502	50.0356	13.5502	0.230827	13.5502	0.819117					13.5502	56.0204	13.5502	56.7122
13.5602	50.071	13.5602	0.179405	13.5602	0.775521					13.5602	55.9743	13.5602	56.7226
13.5702	50.1063	13.5702	0.127348	13.5702	0.731382					13.5702	55.927	13.5702	56.7336
13.5802	50.1415	13.5802	0.07465	13.5802	0.686702					13.5802	55.8784	13.5802	56.7453
13.5902	50.1768	13.5902	0.021303	13.5902	0.641467					13.5902	55.8287	13.5902	56.7578
13.6002	50.2121			13.6002	0.595678					13.6002	55.8105	13.6002	56.7711
13.6102	50.2473			13.6102	0.549321					13.6102	55.8129	13.6102	56.7852
13.6202	50.2825			13.6202	0.502397					13.6202	55.8148	13.6202	56.8003
13.6302	50.3177			13.6302	0.454893					13.6302	55.8161	13.6302	56.8162
13.6402	50.3529			13.6402	0.406804					13.6402	55.8168	13.6402	56.8332
13.6502	50.3881			13.6502	0.358131					13.6502	55.8592	13.6502	56.8513
13.6602	50.4233			13.6602	0.308856					13.6602	55.901	13.6602	56.8705
13.6702	50.4585			13.6702	0.258981					13.6702	55.9421	13.6702	56.8909
13.6802	50.4936			13.6802	0.208492					13.6802	55.9827	13.6802	56.9125
13.6902	50.5287			13.6902	0.15739					13.6902	56.0226	13.6902	56.9355
13.7002	50.5638			13.7002	0.105659					13.7002	56.0619	13.7002	56.9599
13.7102	50.5989			13.7102	0.053302					13.7102	56.1005	13.7102	56.9858
13.7202	50.634			13.7202	0.000301					13.7202	56.1385	13.7202	57.0133
13.7302	50.6691									13.7302	56.2291	13.7302	57.0424
13.7402	50.7041									13.7402	56.3201	13.7402	57.0733
13.7502	50.7392									13.7502	56.411	13.7502	57.106
13.7602	50.7742									13.7602	56.5019	13.7602	57.1406
13.7702	50.8092									13.7702	56.614	13.7702	57.1772
13.7802	50.8442									13.7802	56.726	13.7802	57.216
13.7902	50.8792									13.7902	56.838	13.7902	57.257
13.8002	50.9141									13.8002	56.95	13.8002	57.3002
13.8102	50.9491									13.8102	57.062	13.8102	57.3459
13.8202	50.984									13.8202	57.174	13.8202	57.3941
13.8302	51.0189									13.8302	57.2859	13.8302	57.4449
13.8402	51.0538									13.8402	57.3979	13.8402	57.4984
13.8502	51.0887									13.8502	57.5098	13.8502	57.5548
13.8602	51.1235									13.8602	57.6217	13.8602	57.614
13.8702	51.1584									13.8702	57.7336	13.8702	57.6763
13.8802	51.1932									13.8802	57.8454	13.8802	57.7416
13.8902	51.228									13.8902	57.9573	13.8902	57.8101
13.9002	51.2628									13.9002	58.0691	13.9002	57.8818
13.9102	51.2976									13.9102	58.1809	13.9102	57.9569
13.9202	51.3323									13.9202	58.2927	13.9202	58.0354
13.9302	51.3671									13.9302	58.4044	13.9302	58.1173
13.9402	51.4018									13.9402	58.5162	13.9402	58.2027
13.9502	51.4365									13.9502	58.6279	13.9502	58.2916
13.9602	51.4712									13.9602	58.7396	13.9602	58.3841
13.9702	51.5058									13.9702	58.8513	13.9702	58.4801
13.9802	51.5405									13.9802	58.963	13.9802	58.5796
13.9902	51.5751									13.9902	59.0747	13.9902	58.6827
14.0002	51.6097									14.0002	59.1863	14.0002	58.7892
14.0102	51.6443									14.0102	59.2979	14.0102	58.8991
14.0202	51.6789									14.0202	59.4095	14.0202	59.0124
14.0302	51.7134									14.0302	59.5211	14.0302	59.1288
14.0402	51.748									14.0402	59.6326	14.0402	59.2484
14.0502	51.7825									14.0502	59.7441	14.0502	59.3709
14.0602	51.817									14.0602	59.8557	14.0602	59.4963
14.0702	51.8515									14.0702	59.9671	14.0702	59.6243
14.0802	51.8859									14.0802	60.0786	14.0802	59.7547
14.0902	51.9204									14.0902	60.1901	14.0902	59.8874
14.1002	51.9548									14.1002	60.3015	14.1002	60.0221
14.1102	51.9892									14.1102	60.4129	14.1102	60.1586
14.1202	52.0236									14.1202	60.5243	14.1202	60.2966
14.1302	52.0579									14.1302	60.6356	14.1302	60.4359
14.1402	52.0923									14.1402	60.747	14.1402	60.5762
14.1502	52.1266									14.1502	60.8583	14.1502	60.7173
14.1602	52.1609									14.1602	60.9696	14.1602	60.8589
14.1702	52.1951									14.1702	61.0808	14.1702	61.0006
14.1802	52.2294									14.1802	61.1921	14.1802	61.1424
14.1902	52.2636									14.1902	61.3033	14.1902	61.2838
14.2002	52.2978									14.2002	61.4145	14.2002	61.4246
14.2102	52.332									14.2102	61.5257	14.2102	61.5646
14.2202	52.3662									14.2202	61.6369	14.2202	61.7035
14.2302	52.4003									14.2302	61.748	14.2302	61.8413
14.2402	52.4344									14.2402	61.8591	14.2402	61.9776
14.2502	52.4686									14.2502	61.9702	14.2502	62.1122
14.2602	52.5026									14.2602	62.0812	14.2602	62.2451
14.2702	52.5367									14.2702	62.1923	14.2702	62.376
14.2802	52.5707									14.2802	62.3033	14.2802	62.5049
14.2902	52.6047									14.2902	62.4143	14.2902	62.6316
14.3002	52.6387									14.3002	62.5252	14.3002	62.756
14.3102	52.6727									14.3102	62.6362	14.3102	62.8782
14.3202	52.7066									14.3202	62.7471	14.3202	62.9981
14.3302	52.7405									14.3302	62.8579	14.3302	63.1157
14.3402	52.7744									14.3402	62.9688	14.3402	63.2309
14.3502	52.8083									14.3502	63.0796	14.3502	63.3438
14.3602	52.8421									14.3602	63.1904	14.3602	63.4544
14.3702	52.8759									14.3702	63.3012	14.3702	63.5627
14.3802	52.9097									14.3802	63.412	14.3802	63.669
14.3902	52.9435									14.3902	63.5227	14.3902	63.7732
14.4002	52.9773									14.4002	63.6334	14.4002	63.8754
14.4102	53.011									14.4102	63.7441	14.4102	63.9757
14.4202	53.0447									14.4202	63.8547	14.4202	64.0743
14.4302	53.0783									14.4302	63.9653	14.4302	64.1713
14.4402	53.112									14.4402	64.0759	14.4402	64.2668
14.4502	53.1456									14.4502	64.1865	14.4502	64.361
14.4602	53.1792									14.4602	64.297	14.4602	64.454
14.4702	53.2127									14.4702	64.4075	14.4702	64.5459
14.4802	53.2463									14.4802	64.518	14.4802	64.637
14.4902	53.2798									14.4902	64.6284	14.4902	64.7273
14.5002	53.3133									14.5002	64.7388	14.5002	64.817
14.5102	53.3467									14.5102	64.8492	14.5102	64.9063
14.5202	53.3802									14.5202	64.9596	14.5202	64.9953
14.5302	53.4136									14.5302	65.0699	14.5302	65.0842
14.5402	53.4469									14.5402	65.1802	14.5402	65.1732
14.5502	53.4803									14.5502	65.2905	14.5502	65.2623
14.5602	53.5136									14.5602	65.4007	14.5602	65.3517
14.5702	53.5469									14.5702	65.5109	14.5702	65.4416
14.5802	53.5802									14.5802	65.6211	14.5802	65.5321
14.5902	53.6134									14.5902	65.7312	14.5902	65.6234
14.6002	53.6466									14.6002	65.8413	14.6002	65.7155
14.6102	53.6798									14.6102	65.9514	14.6102	65.8085
14.6202	53.7129									14.6202	66.0614	14.6202	65.9027
14.6302	53.746									14.6302	66.1714	14.6302	65.998
14.6402	53.7791									14.6402	66.2814	14.6402	66.0945
14.6502	53.8122									14.6502	66.3914	14.6502	66.1925
14.6602	53.8452									14.6602	66.5013	14.6602	66.2918
14.6702	53.8782									14.6702	66.6112	14.6702	66.3926
14.6802	53.9112									14.6802	66.721	14.6802	66.495
14.6902	53.9441									14.6902	66.8308	14.6902	66.599
14.7002	53.977									14.7002	66.9406	14.7002	66.7045
14.7102	54.0099									14.7102	67.0504	14.7102	66.8117
14.7202	54.0427									14.7202	67.1601	14.7202	66.9205
14.7302	54.0755									14.7302	67.2698	14.7302	67.031
14.7402	54.1083									14.7402	67.3794	14.7402	67.1431
14.7502	54.141									14.7502	67.489	14.7502	67.2569
14.7602	54.1738									14.7602	67.5986	14.7602	67.3722
14.7702	54.2064									14.7702	67.7081	14.7702	67.489
14.7802	54.2391									14.7802	67.8176	14.7802	67.6073
14.7902	54.2717									14.7902	67.927	14.7902	67.7271
14.8002	54.3043									14.8002	68.0365	14.8002	67.8481
14.8102	54.3368									14.8102	68.1459	14.8102	67.9704
14.8202	54.3693									14.8202	68.2552	14.8202	68.0938
14.8302	54.4018									14.8302	68.3645	14.8302	68.2183
14.8402	54.4342									14.8402	68.4738	14.8402	68.3437
14.8502	54.4666									14.8502	68.583	14.8502	68.47
14.8602	54.499									14.8602	68.6922	14.8602	68.5969
14.8702	54.5314									14.8702	68.8014	14.8702	68.7244
14.8802	54.5637									14.8802	68.9105	14.8802	68.8523
14.8902	54.5959									14.8902	69.0196	14.8902	68.9806
14.9002	54.6282									14.9002	69.1286	14.9002	69.109
14.9102	54.6603									14.9102	69.2376	14.9102	69.2374
14.9202	54.6925									14.9202	69.3465	14.9202	69.3658
14.9302	54.7246									14.9302	69.4555	14.9302	69.4938
14.9402	54.7567									14.9402	69.5643	14.9402	69.6216
14.9502	54.7887									14.9502	69.6732	14.9502	69.7488
14.9602	54.8207									14.9602	69.782	14.9602	69.8754
14.9702	54.8527									14.9702	69.8907	14.9702	70.0013
14.9802	54.8846									14.9802	69.9994	14.9802	70.1264
14.9902	54.9165									14.9902	70.1081	14.9902	70.2505
15.0002	54.9484									15.0002	70.2167	15.0002	70.3735
15.0102	54.9802									15.0102	70.3253	15.0102	70.4954
15.0202	55.012									15.0202	70.4338	15.0202	70.6162
15.0302	55.0437									15.0302	70.5423	15.0302	70.7356
15.0402	55.0754									15.0402	70.6507	15.0402	70.8538
15.0502	55.1071									15.0502	70.7591	15.0502	70.9705
15.0602	55.1387									15.0602	70.8675	15.0602	71.0858
15.0702	55.1702									15.0702	70.9758	15.0702	71.1997
15.0802	55.2018									15.0802	71.0841	15.0802	71.3121
15.0902	55.2333									15.0902	71.1923	15.0902	71.423
15.1003	55.2647									15.1003	71.3004	15.1003	71.5324
15.1103	55.2961									15.1103	71.4086	15.1103	71.6403
15.1203	55.3275									15.1203	71.5166	15.1203	71.7468
15.1303	55.3588									15.1303	71.6247	15.1303	71.8518
15.1403	55.3901									15.1403	71.7326	15.1403	71.9554
15.1503	55.4213									15.1503	71.8406	15.1503	72.0577
15.1603	55.4525									15.1603	71.9484	15.1603	72.1586
15.1703	55.4836									15.1703	72.0563	15.1703	72.2583
15.1803	55.5147									15.1803	72.1641	15.1803	72.3567
15.1903	55.5458									15.1903	72.2718	15.1903	72.454
15.2003	55.5768									15.2003	72.3795	15.2003	72.5502
15.2103	55.6078									15.2103	72.4871	15.2103	72.6454
15.2203	55.6387									15.2203	72.5947	15.2203	72.7398
15.2303	55.6696									15.2303	72.7022	15.2303	72.8332
15.2403	55.7004									15.2403	72.8097	15.2403	72.926
15.2503	55.7312									15.2503	72.9171	15.2503	73.018
15.2603	55.7619									15.2603	73.0245	15.2603	73.1095
15.2703	55.7926									15.2703	73.1318	15.2703	73.2005
15.2803	55.8232									15.2803	73.239	15.2803	73.2912
15.2903	55.8538									15.2903	73.3463	15.2903	73.3815
15.3003	55.8844									15.3003	73.4534	15.3003	73.4716
15.3103	55.9149									15.3103	73.5605	15.3103	73.5617
15.3203	55.9453									15.3203	73.6675	15.3203	73.6517
15.3303	55.9757									15.3303	73.7745	15.3303	73.7419
15.3403	56.006									15.3403	73.8815	15.3403	73.8322
15.3503	56.0363									15.3503	73.9883	15.3503	73.9228
15.3603	56.0666									15.3603	74.0951	15.3603	74.0137
15.3703	56.0968									15.3703	74.2019	15.3703	74.1051
15.3803	56.1269									15.3803	74.3086	15.3803	74.197
15.3903	56.157									15.3903	74.4152	15.3903	74.2896
15.4003	56.187									15.4003	74.5218	15.4003	74.3828
15.4103	56.217									15.4103	74.6283	15.4103	74.4768
15.4203	56.2469									15.4203	74.7348	15.4203	74.5717
15.4303	56.2768									15.4303	74.8412	15.4303	74.6675
15.4403	56.3066									15.4403	74.9475	15.4403	74.7642
15.4503	56.3364									15.4503	75.0538	15.4503	74.862
15.4603	56.3661									15.4603	75.16	15.4603	74.9609
15.4703	56.3958									15.4703	75.2662	15.4703	75.0608
15.4803	56.4254									15.4803	75.3722	15.4803	75.162
15.4903	56.4549									15.4903	75.4783	15.4903	75.2644
15.5003	56.4844									15.5003	75.5842	15.5003	75.368
15.5103	56.5138									15.5103	75.6901	15.5103	75.4729
15.5203	56.5432									15.5203	75.796	15.5203	75.5791
15.5303	56.5725									15.5303	75.9017	15.5303	75.6866
15.5403	56.6018									15.5403	76.0074	15.5403	75.7953
15.5503	56.631									15.5503	76.1131	15.5503	75.9054
15.5603	56.6601									15.5603	76.2186	15.5603	76.0167
15.5703	56.6892									15.5703	76.3241	15.5703	76.1293
15.5803	56.7183									15.5803	76.4295	15.5803	76.2431
15.5903	56.7472									15.5903	76.5349	15.5903	76.3581
15.6003	56.7761									15.6003	76.6402	15.6003	76.4742
15.6103	56.805									15.6103	76.7454	15.6103	76.5914
15.6203	56.8338									15.6203	76.8506	15.6203	76.7097
15.6303	56.8625									15.6303	76.9556	15.6303	76.8288
15.6403	56.8911									15.6403	77.0607	15.6403	76.9488
15.6503	56.9197									15.6503	77.1656	15.6503	77.0696
15.6603	56.9483									15.6603	77.2704	15.6603	77.191
15.6703	56.9767									15.6703	77.3752	15.6703	77.313
15.6803	57.0051									15.6803	77.48	15.6803	77.4354
15.6903	57.0335									15.6903	77.5846	15.6903	77.5581
15.7003	57.0617									15.7003	77.6891	15.7003	77.681
15.7103	57.09									15.7103	77.7936	15.7103	77.804
15.7203	57.1181									15.7203	77.898	15.7203	77.9268
15.7303	57.1462									15.7303	78.0024	15.7303	78.0493
15.7403	57.1742									15.7403	78.1066	15.7403	78.1714
15.7503	57.2021									15.7503	78.2108	15.7503	78.293
15.7603	57.23									15.7603	78.3149	15.7603	78.4138
15.7703	57.2578									15.7703	78.4189	15.7703	78.5337
15.7803	57.2855									15.7803	78.5228	15.7803	78.6525
15.7903	57.3132									15.7903	78.6267	15.7903	78.7701
15.8003	57.3408									15.8003	78.7305	15.8003	78.8863
15.8103	57.3683									15.8103	78.8342	15.8103	79.0011
15.8203	57.3958									15.8203	78.9378	15.8203	79.1141
15.8303	57.4231									15.8303	79.0413	15.8303	79.2254
15.8403	57.4504									15.8403	79.1448	15.8403	79.3347
15.8503	57.4777									15.8503	79.2481	15.8503	79.442
15.8603	57.5048									15.8603	79.3514	15.8603	79.5472
15.8703	57.5319									15.8703	79.4545	15.8703	79.6503
15.8803	57.5589									15.8803	79.5576	15.8803	79.7511
15.8903	57.5859									15.8903	79.6607	15.8903	79.8496
15.9003	57.6128									15.9003	79.7636	15.9003	79.9459
15.9103	57.6395									15.9103	79.8664	15.9103	80.04
15.9203	57.6662									15.9203	79.9691	15.9203	80.1318
15.9303	57.6929									15.9303	80.0718	15.9303	80.2215
15.9403	57.7194									15.9403	80.1743	15.9403	80.3093
15.9503	57.7459									15.9503	80.2768	15.9503	80.3952
15.9603	57.7723									15.9603	80.3792	15.9603	80.4794
15.9703	57.7986									15.9703	80.4814	15.9703	80.562
15.9803	57.8249									15.9803	80.5836	15.9803	80.6434
15.9903	57.851									15.9903	80.6857	15.9903	80.7238
16.0003	57.8771									16.0003	80.7877	16.0003	80.8035
16.0103	57.9031									16.0103	80.8896	16.0103	80.8827
16.0203	57.929									16.0203	80.9914	16.0203	80.9618
16.0303	57.9548									16.0303	81.0931	16.0303	81.0411
16.0403	57.9806									16.0403	81.1947	16.0403	81.121
16.0503	58.0062									16.0503	81.2962	16.0503	81.2017
16.0603	58.0318									16.0603	81.3976	16.0603	81.2837
16.0703	58.0573									16.0703	81.4989	16.0703	81.3672
16.0803	58.0827									16.0803	81.6	16.0803	81.4527
16.0903	58.108									16.0903	81.7011	16.0903	81.5403
16.1003	58.1333									16.1003	81.8021	16.1003	81.6303
16.1103	58.1584									16.1103	81.903	16.1103	81.723
16.1203	58.1834									16.1203	82.0037	16.1203	81.8186
16.1303	58.2084									16.1303	82.1044	16.1303	81.9172
16.1403	58.2333									16.1403	82.205	16.1403	82.0187
16.1503	58.2581									16.1503	82.3054	16.1503	82.1234
16.1603	58.2828									16.1603	82.4057	16.1603	82.2311
16.1703	58.3074									16.1703	82.5059	16.1703	82.3419
16.1803	58.3319									16.1803	82.606	16.1803	82.4554
16.1903	58.3563									16.1903	82.706	16.1903	82.5714
16.2003	58.3806									16.2003	82.8059	16.2003	82.6898
16.2103	58.4048									16.2103	82.9057	16.2103	82.8102
16.2203	58.4289									16.2203	83.0053	16.2203	82.9323
16.2303	58.453									16.2303	83.1049	16.2303	83.0555
16.2403	58.4769									16.2403	83.2043	16.2403	83.1796
16.2503	58.5007									16.2503	83.3036	16.2503	83.304
16.2603	58.5245									16.2603	83.4027	16.2603	83.4283
16.2703	58.5481									16.2703	83.5018	16.2703	83.552
16.2803	58.5716									16.2803	83.6007	16.2803	83.6747
16.2903	58.5951									16.2903	83.6995	16.2903	83.7959
16.3003	58.6184									16.3003	83.7982	16.3003	83.9153
16.3103	58.6417									16.3103	83.8968	16.3103	84.0323
16.3203	58.6648									16.3203	83.9952	16.3203	84.1469
16.3303	58.6878									16.3303	84.0935	16.3303	84.2584
16.3403	58.7107									16.3403	84.1917	16.3403	84.367
16.3503	58.7336									16.3503	84.2897	16.3503	84.4722
16.3603	58.7563									16.3603	84.3876	16.3603	84.5741
16.3703	58.7789									16.3703	84.4854	16.3703	84.6725
16.3803	58.8014									16.3803	84.5831	16.3803	84.7676
16.3903	58.8238									16.3903	84.6806	16.3903	84.8592
16.4003	58.846									16.4003	84.7779	16.4003	84.9476
16.4103	58.8682									16.4103	84.8752	16.4103	85.033
16.4203	58.8903									16.4203	84.9723	16.4203	85.1156
16.4303	58.9122									16.4303	85.0692	16.4303	85.1956
16.4403	58.934									16.4403	85.1661	16.4403	85.2733
16.4503	58.9558									16.4503	85.2627	16.4503	85.3492
16.4603	58.9774									16.4603	85.3593	16.4603	85.4236
16.4703	58.9989									16.4703	85.4557	16.4703	85.4968
16.4803	59.0202									16.4803	85.5519	16.4803	85.5693
16.4903	59.0415									16.4903	85.648	16.4903	85.6415
16.5003	59.0626									16.5003	85.744	16.5003	85.7137
16.5103	59.0837									16.5103	85.8398	16.5103	85.7864
16.5203	59.1046									16.5203	85.9354	16.5203	85.8597
16.5303	59.1254									16.5303	86.0309	16.5303	85.9342
16.5403	59.146									16.5403	86.1262	16.5403	86.0102
16.5503	59.1666									16.5503	86.2214	16.5503	86.0878
16.5603	59.187									16.5603	86.3165	16.5603	86.1674
16.5703	59.2073									16.5703	86.4113	16.5703	86.249
16.5803	59.2275									16.5803	86.506	16.5803	86.3329
16.5903	59.2475									16.5903	86.6006	16.5903	86.4192
16.6003	59.2674									16.6003	86.695	16.6003	86.5079
16.6103	59.2872									16.6103	86.7892	16.6103	86.599
16.6203	59.3069									16.6203	86.8832	16.6203	86.6925
16.6303	59.3264									16.6303	86.9771	16.6303	86.7885
16.6403	59.3458									16.6403	87.0708	16.6403	86.8867
16.6503	59.3651									16.6503	87.1644	16.6503	86.9871
16.6603	59.3842									16.6603	87.2578	16.6603	87.0895
16.6703	59.4032									16.6703	87.351	16.6703	87.1938
16.6803	59.4221									16.6803	87.444	16.6803	87.2998
16.6903	59.4409									16.6903	87.5368	16.6903	87.4072
16.7003	59.4595									16.7003	87.6295	16.7003	87.5159
16.7103	59.4779									16.7103	87.722	16.7103	87.6256
16.7203	59.4963									16.7203	87.8143	16.7203	87.7362
16.7303	59.5144									16.7303	87.9064	16.7303	87.8473
16.7403	59.5325									16.7403	87.9983	16.7403	87.9587
16.7503	59.5504									16.7503	88.0901	16.7503	88.0704
16.7603	59.5682									16.7603	88.1816	16.7603	88.1819
16.7703	59.5858									16.7703	88.273	16.7703	88.2932
16.7803	59.6033									16.7803	88.3642	16.7803	88.4039
16.7903	59.6206									16.7903	88.4552	16.7903	88.5141
16.8003	59.6378									16.8003	88.5459	16.8003	88.6234
16.8103	59.6548									16.8103	88.6365	16.8103	88.7317
16.8203	59.6717									16.8203	88.7269	16.8203	88.8389
16.8303	59.6884									16.8303	88.8171	16.8303	88.9448
16.8403	59.705									16.8403	88.907	16.8403	89.0494
16.8503	59.7215									16.8503	88.9968	16.8503	89.1526
16.8603	59.7378									16.8603	89.0863	16.8603	89.2542
16.8703	59.7539									16.8703	89.1757	16.8703	89.3542
16.8803	59.7699									16.8803	89.2648	16.8803	89.4525
16.8903	59.7857									16.8903	89.3537	16.8903	89.5492
16.9003	59.8013									16.9003	89.4424	16.9003	89.6441
16.9103	59.8168									16.9103	89.5309	16.9103	89.7373
16.9203	59.8322									16.9203	89.6191	16.9203	89.8287
16.9303	59.8474									16.9303	89.7072	16.9303	89.9183
16.9403	59.8624									16.9403	89.795	16.9403	90.0062
16.9503	59.8772									16.9503	89.8825	16.9503	90.0924
16.9603	59.8919									16.9603	89.9699	16.9603	90.1769
16.9703	59.9064									16.9703	90.0569	16.9703	90.2598
16.9803	59.9208									16.9803	90.1438	16.9803	90.3411
16.9903	59.935									16.9903	90.2304	16.9903	90.4208
17.0003	59.949									17.0003	90.3168	17.0003	90.499
17.0103	59.9629									17.0103	90.4029	17.0103	90.5758
17.0203	59.9765									17.0203	90.4888	17.0203	90.6512
17.0303	59.99									17.0303	90.5745	17.0303	90.7253
17.0403	60.0034									17.0403	90.6598	17.0403	90.7982
17.0503	60.0165									17.0503	90.745	17.0503	90.87
17.0603	60.0295									17.0603	90.8298	17.0603	90.9407
17.0703	60.0423									17.0703	90.9144	17.0703	91.0104
17.0803	60.0549									17.0803	90.9988	17.0803	91.0793
17.0903	60.0674									17.0903	91.0828	17.0903	91.1473
17.1003	60.0796									17.1003	91.1666	17.1003	91.2147
17.1103	60.0917									17.1103	91.2502	17.1103	91.2814
17.1203	60.1036									17.1203	91.3334	17.1203	91.3476
17.1303	60.1153									17.1303	91.4164	17.1303	91.4134
17.1403	60.1268									17.1403	91.4991	17.1403	91.4789
17.1503	60.1381									17.1503	91.5815	17.1503	91.5441
17.1603	60.1492									17.1603	91.6636	17.1603	91.6092
17.1703	60.1602									17.1703	91.7454	17.1703	91.6743
17.1803	60.1709									17.1803	91.8269	17.1803	91.7394
17.1903	60.1815									17.1903	91.9081	17.1903	91.8047
17.2003	60.1918									17.2003	91.989	17.2003	91.8702
17.2103	60.202									17.2103	92.0696	17.2103	91.936
17.2203	60.2119									17.2203	92.1499	17.2203	92.0023
17.2303	60.2217									17.2303	92.2299	17.2303	92.0691
17.2403	60.2312									17.2403	92.3096	17.2403	92.1364
17.2503	60.2406									17.2503	92.3889	17.2503	92.2045
17.2603	60.2497									17.2603	92.4679	17.2603	92.2732
17.2703	60.2587									17.2703	92.5466	17.2703	92.3428
17.2803	60.2674									17.2803	92.625	17.2803	92.4133
17.2903	60.2759									17.2903	92.703	17.2903	92.4848
17.3003	60.2842									17.3003	92.7807	17.3003	92.5572
17.3103	60.2923									17.3103	92.858	17.3103	92.6307
17.3203	60.3002									17.3203	92.9349	17.3203	92.7053
17.3303	60.3079									17.3303	93.0116	17.3303	92.7811
17.3403	60.3153									17.3403	93.0878	17.3403	92.858
17.3503	60.3225									17.3503	93.1637	17.3503	92.936
17.3603	60.3296									17.3603	93.2392	17.3603	93.0153
17.3703	60.3363									17.3703	93.3143	17.3703	93.0957
17.3803	60.3429									17.3803	93.3891	17.3803	93.1772
17.3903	60.3492									17.3903	93.4635	17.3903	93.2599
17.4003	60.3553									17.4003	93.5375	17.4003	93.3437
17.4103	60.3612									17.4103	93.6111	17.4103	93.4286
17.4203	60.3669									17.4203	93.6843	17.4203	93.5144
17.4303	60.3723									17.4303	93.757	17.4303	93.6012
17.4403	60.3775									17.4403	93.8294	17.4403	93.6888
17.4503	60.3824									17.4503	93.9014	17.4503	93.7771
17.4603	60.3871									17.4603	93.9729	17.4603	93.866
17.4703	60.3916									17.4703	94.044	17.4703	93.9555
17.4803	60.3958									17.4803	94.1147	17.4803	94.0453
17.4903	60.3998									17.4903	94.1849	17.4903	94.1354
17.5003	60.4036									17.5003	94.2547	17.5003	94.2255
17.5103	60.4071									17.5103	94.324	17.5103	94.3157
17.5203	60.4103									17.5203	94.3929	17.5203	94.4056
17.5303	60.4133									17.5303	94.4613	17.5303	94.4951
17.5403	60.416									17.5403	94.5293	17.5403	94.5841
17.5503	60.4185									17.5503	94.5967	17.5503	94.6725
17.5603	60.4208									17.5603	94.6637	17.5603	94.7599
17.5703	60.4227									17.5703	94.7302	17.5703	94.8464
17.5803	60.4245									17.5803	94.7961	17.5803	94.9316
17.5903	60.4259									17.5903	94.8616	17.5903	95.0156
17.6003	60.4271									17.6003	94.9266	17.6003	95.098
17.6103	60.428									17.6103	94.991	17.6103	95.1788
17.6203	60.4287									17.6203	95.0549	17.6203	95.2579
17.6303	60.4291									17.6303	95.1183	17.6303	95.3352
17.6403	60.4292									17.6403	95.1811	17.6403	95.4104
17.6503	60.4291									17.6503	95.2433	17.6503	95.4836
17.6603	60.4286									17.6603	95.305	17.6603	95.5547
17.6703	60.4279									17.6703	95.3662	17.6703	95.6236
17.6803	60.427									17.6803	95.4267	17.6803	95.6902
17.6903	60.4257									17.6903	95.4867	17.6903	95.7545
17.7003	60.4242									17.7003	95.546	17.7003	95.8165
17.7103	60.4223									17.7103	95.6047	17.7103	95.8761
17.7203	60.4202									17.7203	95.6629	17.7203	95.9333
17.7303	60.4178									17.7303	95.7204	17.7303	95.9882
17.7403	60.4151									17.7403	95.7772	17.7403	96.0408
17.7503	60.4121									17.7503	95.8334	17.7503	96.0911
17.7603	60.4088									17.7603	95.889	17.7603	96.1391
17.7703	60.4052									17.7703	95.9438	17.7703	96.1848
17.7803	60.4013									17.7803	95.998	17.7803	96.2284
17.7903	60.3971									17.7903	96.0515	17.7903	96.2699
17.8003	60.3927									17.8003	96.1043	17.8003	96.3093
17.8103	60.3879									17.8103	96.1564	17.8103	96.3467
17.8203	60.3827									17.8203	96.2078	17.8203	96.3821
17.8303	60.3773									17.8303	96.2584	17.8303	96.4157
17.8403	60.3716									17.8403	96.3082	17.8403	96.4474
17.8503	60.3655									17.8503	96.3573	17.8503	96.4775
17.8603	60.3592									17.8603	96.4056	17.8603	96.5059
17.8703	60.3525									17.8703	96.4531	17.8703	96.5326
17.8803	60.3455									17.8803	96.4999	17.8803	96.5579
17.8903	60.3381									17.8903	96.5457	17.8903	96.5817
17.9003	60.3304									17.9003	96.5908	17.9003	96.6042
17.9103	60.3224									17.9103	96.635	17.9103	96.6253
17.9203	60.3141									17.9203	96.6783	17.9203	96.6452
17.9303	60.3055									17.9303	96.7208	17.9303	96.6638
17.9403	60.2965									17.9403	96.7623	17.9403	96.6814
17.9503	60.2871									17.9503	96.803	17.9503	96.6978
17.9603	60.2774									17.9603	96.8427	17.9603	96.7133
17.9703	60.2674									17.9703	96.8814	17.9703	96.7278
17.9803	60.257									17.9803	96.9192	17.9803	96.7413
17.9903	60.2463									17.9903	96.9561	17.9903	96.754
18.0003	60.2352									18.0003	96.9919	18.0003	96.7658
18.0103	60.2238									18.0103	97.0267	18.0103	96.7769
18.0203	60.212									18.0203	97.0604	18.0203	96.7872
18.0303	60.1998									18.0303	97.0931	18.0303	96.7968
18.0403	60.1873									18.0403	97.1248	18.0403	96.8057
18.0503	60.1744									18.0503	97.1553	18.0503	96.814
18.0603	60.1612									18.0603	97.1847	18.0603	96.8217
18.0703	60.1476									18.0703	97.2129	18.0703	96.8287
18.0803	60.1336									18.0803	97.24	18.0803	96.8353
18.0903	60.1192									18.0903	97.2659	18.0903	96.8412
18.1003	60.1044									18.1003	97.2906	18.1003	96.8467
18.1103	60.0893									18.1103	97.3141	18.1103	96.8516
18.1203	60.0738									18.1203	97.3363	18.1203	96.8561
18.1303	60.0579									18.1303	97.3572	18.1303	96.8602
18.1403	60.0416									18.1403	97.3769	18.1403	96.8637
18.1503	60.0249									18.1503	97.3951	18.1503	96.8669
18.1603	60.0078									18.1603	97.4121	18.1603	96.8696
18.1703	59.9903									18.1703	97.4276	18.1703	96.8719
18.1803	59.9724									18.1803	97.4417	18.1803	96.8738
18.1903	59.9541									18.1903	97.4544	18.1903	96.8753
18.2003	59.9354									18.2003	97.4656	18.2003	96.8764
18.2103	59.9163									18.2103	97.4753	18.2103	96.8771
18.2203	59.8968									18.2203	97.4834	18.2203	96.8775
18.2303	59.8768									18.2303	97.49	18.2303	96.8774
18.2403	59.8565									18.2403	97.495	18.2403	96.877
18.2503	59.8357									18.2503	97.4984	18.2503	96.8761
18.2603	59.8145									18.2603	97.5	18.2603	96.8749
18.2703	59.7928									18.2703	97.5	18.2703	96.8733
18.2803	59.7708									18.2803	97.4983	18.2803	96.8712
18.2903	59.7482									18.2903	97.4947	18.2903	96.8688
18.3003	59.7253									18.3003	97.4894	18.3003	96.8658
18.3103	59.7019									18.3103	97.4822	18.3103	96.8625
18.3203	59.6781									18.3203	97.4731	18.3203	96.8587
18.3303	59.6538									18.3303	97.462	18.3303	96.8544
18.3403	59.629									18.3403	97.449	18.3403	96.8496
18.3503	59.6038									18.3503	97.434	18.3503	96.8443
18.3603	59.5782									18.3603	97.4169	18.3603	96.8384
18.3703	59.5521									18.3703	97.3977	18.3703	96.832
18.3803	59.5255									18.3803	97.3763	18.3803	96.8249
18.3903	59.4984									18.3903	97.3527	18.3903	96.8172
18.4003	59.4709									18.4003	97.3269	18.4003	96.8089
18.4103	59.4429									18.4103	97.2988	18.4103	96.7998
18.4203	59.4144									18.4203	97.2683	18.4203	96.7899
18.4303	59.3855									18.4303	97.2354	18.4303	96.7792
18.4403	59.356									18.4403	97.2001	18.4403	96.7677
18.4503	59.3261									18.4503	97.1622	18.4503	96.7553
18.4603	59.2957									18.4603	97.1218	18.4603	96.7418
18.4703	59.2647									18.4703	97.0788	18.4703	96.7273
18.4803	59.2333									18.4803	97.033	18.4803	96.7117
18.4903	59.2014									18.4903	96.9845	18.4903	96.6948
18.5003	59.1689									18.5003	96.9332	18.5003	96.6767
18.5103	59.136									18.5103	96.879	18.5103	96.6571
18.5203	59.1025									18.5203	96.8218	18.5203	96.636
18.5303	59.0685									18.5303	96.7617	18.5303	96.6133
18.5403	59.034									18.5403	96.6984	18.5403	96.5889
18.5503	58.999									18.5503	96.632	18.5503	96.5625
18.5603	58.9634									18.5603	96.5624	18.5603	96.5341
18.5703	58.9273									18.5703	96.4894	18.5703	96.5035
18.5803	58.8907									18.5803	96.4131	18.5803	96.4706
18.5903	58.8535									18.5903	96.3334	18.5903	96.435
18.6003	58.8157									18.6003	96.25	18.6003	96.3967
18.6103	58.7775									18.6103	96.1631	18.6103	96.3554
18.6203	58.7386									18.6203	96.0724	18.6203	96.3108
18.6303	58.6992									18.6303	95.9779	18.6303	96.2628
18.6403	58.6593									18.6403	95.8796	18.6403	96.2109
18.6503	58.6187									18.6503	95.7772	18.6503	96.155
18.6603	58.5777									18.6603	95.6708	18.6603	96.0947
18.6703	58.536									18.6703	95.5602	18.6703	96.0296
18.6803	58.4937									18.6803	95.4453	18.6803	95.9594
18.6903	58.4509									18.6903	95.326	18.6903	95.8836
18.7003	58.4075									18.7003	95.2023	18.7003	95.8019
18.7103	58.3635									18.7103	95.0739	18.7103	95.7139
18.7203	58.3188									18.7203	94.9408	18.7203	95.6189
18.7303	58.2736									18.7303	94.8029	18.7303	95.5167
18.7403	58.2278									18.7403	94.6601	18.7403	95.4065
18.7503	58.1814									18.7503	94.5122	18.7503	95.288
18.7603	58.1344									18.7603	94.3591	18.7603	95.1605
18.7703	58.0867									18.7703	94.2007	18.7703	95.0236
18.7803	58.0384									18.7803	94.0369	18.7803	94.8766
18.7903	57.9895									18.7903	93.8674	18.7903	94.7189
18.8003	57.94									18.8003	93.6923	18.8003	94.5501
18.8103	57.8898									18.8103	93.5112	18.8103	94.3695
18.8203	57.839									18.8203	93.3242	18.8203	94.1766
18.8303	57.7875									18.8303	93.1311	18.8303	93.9708
18.8403	57.7354									18.8403	92.9316	18.8403	93.7518
18.8503	57.6826									18.8503	92.7256	18.8503	93.5191
18.8603	57.6292									18.8603	92.5131	18.8603	93.2722
18.8703	57.5751									18.8703	92.2937	18.8703	93.0109
18.8803	57.5203									18.8803	92.0674	18.8803	92.7349
18.8903	57.4648									18.8903	91.8339	18.8903	92.4441
18.9003	57.4087									18.9003	91.5931	18.9003	92.1384
18.9103	57.3519									18.9103	91.3448	18.9103	91.818
18.9203	57.2944									18.9203	91.0888	18.9203	91.4827
18.9303	57.2362									18.9303	90.825	18.9303	91.1331
18.9403	57.1773									18.9403	90.553	18.9403	90.7695
18.9503	57.1177									18.9503	90.2727	18.9503	90.3922
18.9603	57.0574									18.9603	89.984	18.9603	90.002
18.9703	56.9964									18.9703	89.6865	18.9703	89.5997
18.9803	56.9346									18.9803	89.3801	18.9803	89.1859
18.9903	56.8721									18.9903	89.0645	18.9903	88.7616
19.0003	56.8089									19.0003	88.7394	19.0003	88.328
19.0103	56.745									19.0103	88.4048	19.0103	87.886
19.0203	56.6803									19.0203	88.0602	19.0203	87.437
19.0303	56.6148									19.0303	87.7055	19.0303	86.9818
19.0403	56.5487									19.0403	87.3404	19.0403	86.5221
19.0503	56.4817									19.0503	86.9646	19.0503	86.059
19.0603	56.414									19.0603	86.5779	19.0603	85.5938
19.0703	56.3455									19.0703	86.1799	19.0703	85.1277
19.0803	56.2762									19.0803	85.7704	19.0803	84.6621
19.0903	56.2062									19.0903	85.349	19.0903	84.1981
19.1003	56.1354									19.1003	84.9155	19.1003	83.7369
19.1103	56.0638									19.1103	84.4696	19.1103	83.2797
19.1203	55.9913									19.1203	84.0109	19.1203	82.8275
19.1303	55.9181									19.1303	83.5391	19.1303	82.3813
19.1403	55.8441									19.1403	83.0538	19.1403	81.9421
19.1503	55.7692									19.1503	82.5548	19.1503	81.5105
19.1603	55.6936									19.1603	82.0416	19.1603	81.0875
19.1703	55.6171									19.1703	81.5138	19.1703	80.6735
19.1803	55.5397									19.1803	80.9712	19.1803	80.2693
19.1903	55.4616									19.1903	80.4132	19.1903	79.8752
19.2003	55.3826									19.2003	79.8396	19.2003	79.4917
19.2103	55.3027									19.2103	79.2498	19.2103	79.1192
19.2203	55.2219									19.2203	78.6435	19.2203	78.7579
19.2303	55.1403									19.2303	78.0202	19.2303	78.4078
19.2403	55.0579									19.2403	77.3796	19.2403	78.0692
19.2503	54.9745									19.2503	76.721	19.2503	77.7422
19.2603	54.8903									19.2603	76.0441	19.2603	77.4267
19.2703	54.8052									19.2703	75.3484	19.2703	77.1227
19.2803	54.7192									19.2803	74.7907	19.2803	76.83
19.2903	54.6322									19.2903	74.6885	19.2903	76.5486
19.3003	54.5444									19.3003	74.5848	19.3003	76.2781
19.3103	54.4557									19.3103	74.4797	19.3103	76.0186
19.3203	54.366									19.3203	74.373	19.3203	75.7696
19.3303	54.2754									19.3303	74.2684	19.3303	75.5309
19.3403	54.1838									19.3403	74.1623	19.3403	75.3024
19.3503	54.0914									19.3503	74.0547	19.3503	75.0836
19.3603	53.9979									19.3603	73.9455	19.3603	74.8742
19.3703	53.9035									19.3703	73.8347	19.3703	74.674
19.3803	53.8082									19.3803	73.7223	19.3803	74.4826
19.3903	53.7118									19.3903	73.6083	19.3903	74.2997
19.4003	53.6145									19.4003	73.4927	19.4003	74.125
19.4103	53.5162									19.4103	73.4288	19.4103	73.9581
19.4203	53.4169									19.4203	73.3642	19.4203	73.7986
19.4303	53.3166									19.4303	73.2986	19.4303	73.6464
19.4403	53.2154									19.4403	73.2321	19.4403	73.5009
19.4504	53.113									19.4504	73.1856	19.4504	73.362
19.4603	53.0097									19.4603	73.1381	19.4603	73.2292
19.4703	52.9053									19.4703	73.0896	19.4703	73.1023
19.4804	52.7999									19.4804	73.0401	19.4804	72.9811
19.4904	52.6935									19.4904	72.9895	19.4904	72.865
19.5004	52.586									19.5004	72.9378	19.5004	72.754
19.5104	52.4774									19.5104	72.8851	19.5104	72.6477
19.5204	52.3678									19.5204	72.8313	19.5204	72.5458
19.5304	52.2571									19.5304	72.7765	19.5304	72.448
19.5404	52.1453									19.5404	72.7205	19.5404	72.3541
19.5504	52.0324									19.5504	72.6635	19.5504	72.2639
19.5604	51.9184									19.5604	72.6053	19.5604	72.1771
19.5704	51.8033									19.5704	72.5461	19.5704	72.0935
19.5804	51.6871									19.5804	72.4857	19.5804	72.0128
19.5904	51.5698									19.5904	72.4242	19.5904	71.9348
19.6004	51.4513									19.6004	72.3616	19.6004	71.8593
19.6104	51.3317									19.6104	72.2978	19.6104	71.786
19.6204	51.2109									19.6204	72.2329	19.6204	71.7149
19.6304	51.089									19.6304	72.1668	19.6304	71.6457
19.6404	50.9659									19.6404	72.0996	19.6404	71.5781
19.6504	50.8417									19.6504	72.0311	19.6504	71.5121
19.6604	50.7162									19.6604	71.9615	19.6604	71.4474
19.6704	50.5896									19.6704	71.8907	19.6704	71.3838
19.6804	50.4618									19.6804	71.8187	19.6804	71.3212
19.6904	50.3327									19.6904	71.7455	19.6904	71.2595
19.7004	50.2025									19.7004	71.671	19.7004	71.1984
19.7104	50.071									19.7104	71.5954	19.7104	71.1378
19.7204	49.9383									19.7204	71.5185	19.7204	71.0775
19.7304	49.8043									19.7304	71.4403	19.7304	71.0175
19.7404	49.6691									19.7404	71.3609	19.7404	70.9575
19.7504	49.5326									19.7504	71.2802	19.7504	70.8974
19.7604	49.3949									19.7604	71.1983	19.7604	70.8371
19.7704	49.2558									19.7704	71.115	19.7704	70.7764
19.7804	49.1155									19.7804	71.0305	19.7804	70.7152
19.7904	48.9739									19.7904	70.9447	19.7904	70.6533
19.8004	48.8309									19.8004	70.8575	19.8004	70.5907
19.8104	48.6867									19.8104	70.769	19.8104	70.5271
19.8204	48.5411									19.8204	70.6792	19.8204	70.4625
19.8304	48.3942									19.8304	70.5881	19.8304	70.3968
19.8404	48.2459									19.8404	70.4956	19.8404	70.3298
19.8504	48.0962									19.8504	70.4017	19.8504	70.2613
19.8604	47.9453									19.8604	70.3065	19.8604	70.1913
19.8704	47.7929									19.8704	70.2099	19.8704	70.1197
19.8804	47.6391									19.8804	70.1119	19.8804	70.0463
19.8904	47.4839									19.8904	70.0125	19.8904	69.971
19.9004	47.3274									19.9004	69.9117	19.9004	69.8937
19.9104	47.1694									19.9104	69.8095	19.9104	69.8143
19.9204	47.0099									19.9204	69.7058	19.9204	69.7327
19.9304	46.8491									19.9304	69.6007	19.9304	69.6487
19.9404	46.6868									19.9404	69.4942	19.9404	69.5624
19.9504	46.523									19.9504	69.3861	19.9504	69.4734
19.9604	46.3577									19.9604	69.2766	19.9604	69.3819
19.9704	46.191									19.9704	69.1656	19.9704	69.2876
19.9804	46.0228									19.9804	69.0532	19.9804	69.1906
[truncated: 142 more rows]

## Sheet: Table 3
Power of the PV Module No.1		Power of the PV Module No.2		Power of the PV Module No.3		Power of the PV Module No.4		Power of the PV Module No.5		Multimodal Function No.3		Approximation with the ANN for Function No.3
Voltage (V)	Power (W)	Voltage (V)	Power (W)	Voltage (V)	Power (W)	Voltage (V)	Power (W)	Voltage (V)	Power (W)	Voltage (V)	Power (W)	Voltage (V)	Power (W)
0.01	0.000371	0.01	0.003689	0.01	0.003647	0.01	0.021163	0.01	0.042325	0.01	0.071195	0.01	0.281407
0.02	0.000742	0.02	0.007378	0.02	0.007295	0.02	0.042325	0.02	0.08465	0.02	0.14239	0.02	0.306973
0.03	0.001113	0.03	0.011067	0.03	0.010942	0.03	0.063487	0.03	0.126975	0.03	0.213585	0.03	0.335697
0.04	0.001484	0.04	0.014756	0.04	0.014589	0.04	0.08465	0.04	0.1693	0.04	0.28478	0.04	0.367836
0.05	0.001855	0.05	0.018445	0.05	0.018236	0.05	0.105812	0.05	0.211625	0.05	0.355974	0.05	0.403622
0.06	0.002226	0.06	0.022135	0.06	0.021884	0.06	0.126975	0.06	0.25395	0.06	0.427169	0.06	0.443269
0.07	0.002597	0.07	0.025824	0.07	0.025531	0.07	0.148137	0.07	0.296275	0.07	0.498364	0.07	0.486948
0.08	0.002968	0.08	0.029513	0.08	0.029178	0.08	0.1693	0.08	0.3386	0.08	0.569559	0.08	0.534782
0.09	0.003339	0.09	0.033202	0.09	0.032826	0.09	0.190462	0.09	0.380925	0.09	0.640754	0.09	0.586846
0.1	0.00371	0.1	0.036891	0.1	0.036473	0.1	0.211625	0.1	0.42325	0.1	0.711949	0.1	0.64314
0.11	0.004081	0.11	0.04058	0.11	0.04012	0.11	0.232787	0.11	0.465575	0.11	0.783144	0.11	0.703608
0.12	0.004452	0.12	0.044269	0.12	0.043768	0.12	0.25395	0.12	0.5079	0.12	0.854339	0.12	0.768112
0.13	0.004823	0.13	0.047958	0.13	0.047415	0.13	0.275112	0.13	0.550225	0.13	0.925533	0.13	0.836444
0.14	0.005194	0.14	0.051647	0.14	0.051062	0.14	0.296275	0.14	0.59255	0.14	0.996728	0.14	0.908336
0.15	0.005565	0.15	0.055336	0.15	0.054709	0.15	0.317437	0.15	0.634875	0.15	1.06792	0.15	0.983446
0.16	0.005936	0.16	0.059026	0.16	0.058357	0.16	0.3386	0.16	0.6772	0.16	1.13912	0.16	1.06139
0.17	0.006307	0.17	0.062715	0.17	0.062004	0.17	0.359762	0.17	0.719525	0.17	1.21031	0.17	1.14175
0.18	0.006678	0.18	0.066404	0.18	0.065651	0.18	0.380925	0.18	0.76185	0.18	1.28151	0.18	1.22403
0.19	0.007049	0.19	0.070093	0.19	0.069299	0.19	0.402087	0.19	0.804175	0.19	1.3527	0.19	1.3078
0.2	0.00742	0.2	0.073782	0.2	0.072946	0.2	0.42325	0.2	0.8465	0.2	1.4239	0.2	1.39255
0.21	0.007791	0.21	0.077471	0.21	0.076593	0.21	0.444412	0.21	0.888825	0.21	1.49509	0.21	1.47784
0.22	0.008162	0.22	0.08116	0.22	0.080241	0.22	0.465575	0.22	0.93115	0.22	1.56629	0.22	1.56321
0.23	0.008533	0.23	0.084849	0.23	0.083888	0.23	0.486738	0.23	0.973475	0.23	1.63748	0.23	1.64826
0.24	0.008904	0.24	0.088538	0.24	0.087535	0.24	0.5079	0.24	1.0158	0.24	1.70868	0.24	1.73262
0.25	0.009275	0.25	0.092227	0.25	0.091182	0.25	0.529063	0.25	1.05812	0.25	1.77987	0.25	1.81596
0.26	0.009646	0.26	0.095917	0.26	0.09483	0.26	0.550225	0.26	1.10045	0.26	1.85107	0.26	1.89802
0.27	0.010017	0.27	0.099606	0.27	0.098477	0.27	0.571387	0.27	1.14278	0.27	1.92226	0.27	1.97858
0.28	0.010388	0.28	0.103295	0.28	0.102124	0.28	0.59255	0.28	1.1851	0.28	1.99346	0.28	2.05746
0.29	0.010759	0.29	0.106984	0.29	0.105772	0.29	0.613712	0.29	1.22742	0.29	2.06465	0.29	2.13455
0.3	0.01113	0.3	0.110673	0.3	0.109419	0.3	0.634875	0.3	1.26975	0.3	2.13585	0.3	2.20979
0.31	0.011501	0.31	0.114362	0.31	0.113066	0.31	0.656037	0.31	1.31207	0.31	2.20704	0.31	2.28316
0.32	0.011872	0.32	0.118051	0.32	0.116714	0.32	0.6772	0.32	1.3544	0.32	2.27824	0.32	2.35469
0.33	0.012243	0.33	0.12174	0.33	0.120361	0.33	0.698362	0.33	1.39672	0.33	2.34943	0.33	2.42443
0.34	0.012614	0.34	0.125429	0.34	0.124008	0.34	0.719525	0.34	1.43905	0.34	2.42062	0.34	2.49248
0.35	0.012985	0.35	0.129118	0.35	0.127655	0.35	0.740687	0.35	1.48137	0.35	2.49182	0.35	2.55897
0.36	0.013356	0.36	0.132808	0.36	0.131303	0.36	0.76185	0.36	1.5237	0.36	2.56302	0.36	2.62404
0.37	0.013727	0.37	0.136497	0.37	0.13495	0.37	0.783012	0.37	1.56602	0.37	2.63421	0.37	2.68786
0.38	0.014098	0.38	0.140186	0.38	0.138597	0.38	0.804175	0.38	1.60835	0.38	2.7054	0.38	2.75062
0.39	0.014469	0.39	0.143875	0.39	0.142245	0.39	0.825337	0.39	1.65067	0.39	2.7766	0.39	2.81251
0.4	0.01484	0.4	0.147564	0.4	0.145892	0.4	0.8465	0.4	1.693	0.4	2.84779	0.4	2.87375
0.41	0.015211	0.41	0.151253	0.41	0.149539	0.41	0.867662	0.41	1.73532	0.41	2.91899	0.41	2.93453
0.42	0.015582	0.42	0.154942	0.42	0.153187	0.42	0.888824	0.42	1.77765	0.42	2.99018	0.42	2.99508
0.43	0.015953	0.43	0.158631	0.43	0.156834	0.43	0.909987	0.43	1.81997	0.43	3.06138	0.43	3.05559
0.44	0.016324	0.44	0.16232	0.44	0.160481	0.44	0.931149	0.44	1.8623	0.44	3.13257	0.44	3.11629
0.45	0.016695	0.45	0.166009	0.45	0.164128	0.45	0.952312	0.45	1.90462	0.45	3.20377	0.45	3.17736
0.46	0.017066	0.46	0.169698	0.46	0.167776	0.46	0.973474	0.46	1.94695	0.46	3.27496	0.46	3.239
0.47	0.017437	0.47	0.173388	0.47	0.171423	0.47	0.994637	0.47	1.98927	0.47	3.34616	0.47	3.30138
0.48	0.017808	0.48	0.177077	0.48	0.17507	0.48	1.0158	0.48	2.0316	0.48	3.41735	0.48	3.36465
0.49	0.018179	0.49	0.180766	0.49	0.178718	0.49	1.03696	0.49	2.07392	0.49	3.48855	0.49	3.42898
0.5	0.01855	0.5	0.184455	0.5	0.182365	0.5	1.05812	0.5	2.11625	0.5	3.55974	0.5	3.49447
0.51	0.018921	0.51	0.188144	0.51	0.186012	0.51	1.07929	0.51	2.15857	0.51	3.63094	0.51	3.56125
0.52	0.019292	0.52	0.191833	0.52	0.189659	0.52	1.10045	0.52	2.2009	0.52	3.70213	0.52	3.62937
0.53	0.019663	0.53	0.195522	0.53	0.193307	0.53	1.12161	0.53	2.24322	0.53	3.77332	0.53	3.6989
0.54	0.020034	0.54	0.199211	0.54	0.196954	0.54	1.14277	0.54	2.28555	0.54	3.84452	0.54	3.76988
0.55	0.020405	0.55	0.2029	0.55	0.200601	0.55	1.16394	0.55	2.32787	0.55	3.91571	0.55	3.8423
0.56	0.020776	0.56	0.206589	0.56	0.204249	0.56	1.1851	0.56	2.3702	0.56	3.98691	0.56	3.91613
0.57	0.021147	0.57	0.210279	0.57	0.207896	0.57	1.20626	0.57	2.41252	0.57	4.0581	0.57	3.99133
0.58	0.021518	0.58	0.213968	0.58	0.211543	0.58	1.22742	0.58	2.45485	0.58	4.1293	0.58	4.06782
0.59	0.021889	0.59	0.217657	0.59	0.215191	0.59	1.24859	0.59	2.49717	0.59	4.20049	0.59	4.14549
0.6	0.02226	0.6	0.221346	0.6	0.218838	0.6	1.26975	0.6	2.5395	0.6	4.27169	0.6	4.22422
0.61	0.022631	0.61	0.225035	0.61	0.222485	0.61	1.29091	0.61	2.58182	0.61	4.34288	0.61	4.30387
0.62	0.023002	0.62	0.228724	0.62	0.226132	0.62	1.31207	0.62	2.62414	0.62	4.41408	0.62	4.38425
0.63	0.023373	0.63	0.232413	0.63	0.22978	0.63	1.33324	0.63	2.66647	0.63	4.48527	0.63	4.46521
0.64	0.023744	0.64	0.236102	0.64	0.233427	0.64	1.3544	0.64	2.70879	0.64	4.55647	0.64	4.54653
0.65	0.024115	0.65	0.239791	0.65	0.237074	0.65	1.37556	0.65	2.75112	0.65	4.62766	0.65	4.62804
0.66	0.024486	0.66	0.24348	0.66	0.240722	0.66	1.39672	0.66	2.79344	0.66	4.69885	0.66	4.70952
0.67	0.024857	0.67	0.247169	0.67	0.244369	0.67	1.41789	0.67	2.83577	0.67	4.77005	0.67	4.79078
0.68	0.025228	0.68	0.250859	0.68	0.248016	0.68	1.43905	0.68	2.87809	0.68	4.84124	0.68	4.87163
0.69	0.025599	0.69	0.254548	0.69	0.251663	0.69	1.46021	0.69	2.92042	0.69	4.91244	0.69	4.95188
0.7	0.02597	0.7	0.258237	0.7	0.255311	0.7	1.48137	0.7	2.96274	0.7	4.98363	0.7	5.03137
0.71	0.026341	0.71	0.261926	0.71	0.258958	0.71	1.50254	0.71	3.00507	0.71	5.05483	0.71	5.10994
0.72	0.026712	0.72	0.265615	0.72	0.262605	0.72	1.5237	0.72	3.04739	0.72	5.12602	0.72	5.18748
0.73	0.027083	0.73	0.269304	0.73	0.266253	0.73	1.54486	0.73	3.08972	0.73	5.19722	0.73	5.26386
0.74	0.027454	0.74	0.272993	0.74	0.2699	0.74	1.56602	0.74	3.13204	0.74	5.26841	0.74	5.339
0.75	0.027825	0.75	0.276682	0.75	0.273547	0.75	1.58719	0.75	3.17436	0.75	5.3396	0.75	5.41284
0.76	0.028196	0.76	0.280371	0.76	0.277194	0.76	1.60835	0.76	3.21669	0.76	5.4108	0.76	5.48535
0.77	0.028567	0.77	0.28406	0.77	0.280842	0.77	1.62951	0.77	3.25901	0.77	5.48199	0.77	5.55652
0.78	0.028938	0.78	0.287749	0.78	0.284489	0.78	1.65067	0.78	3.30134	0.78	5.55319	0.78	5.62635
0.79	0.029309	0.79	0.291439	0.79	0.288136	0.79	1.67183	0.79	3.34366	0.79	5.62438	0.79	5.69489
0.8	0.02968	0.8	0.295128	0.8	0.291784	0.8	1.693	0.8	3.38599	0.8	5.69558	0.8	5.76219
0.81	0.030051	0.81	0.298817	0.81	0.295431	0.81	1.71416	0.81	3.42831	0.81	5.76677	0.81	5.82833
0.82	0.030422	0.82	0.302506	0.82	0.299078	0.82	1.73532	0.82	3.47064	0.82	5.83796	0.82	5.89341
0.83	0.030793	0.83	0.306195	0.83	0.302726	0.83	1.75649	0.83	3.51296	0.83	5.90916	0.83	5.95755
0.839999	0.031164	0.839999	0.309884	0.839999	0.306373	0.839999	1.77765	0.839999	3.55529	0.839999	5.98035	0.839999	6.02087
0.849999	0.031535	0.849999	0.313573	0.849999	0.31002	0.849999	1.79881	0.849999	3.59761	0.849999	6.05155	0.849999	6.08351
0.859999	0.031906	0.859999	0.317262	0.859999	0.313667	0.859999	1.81997	0.859999	3.63993	0.859999	6.12274	0.859999	6.14561
0.869999	0.032277	0.869999	0.320951	0.869999	0.317315	0.869999	1.84113	0.869999	3.68226	0.869999	6.19394	0.869999	6.20734
0.879999	0.032648	0.879999	0.32464	0.879999	0.320962	0.879999	1.8623	0.879999	3.72458	0.879999	6.26513	0.879999	6.26886
0.889999	0.033019	0.889999	0.328329	0.889999	0.324609	0.889999	1.88346	0.889999	3.76691	0.889999	6.33633	0.889999	6.33032
0.899999	0.03339	0.899999	0.332019	0.899999	0.328257	0.899999	1.90462	0.899999	3.80923	0.899999	6.40752	0.899999	6.39189
0.909999	0.033761	0.909999	0.335708	0.909999	0.331904	0.909999	1.92578	0.909999	3.85156	0.909999	6.47871	0.909999	6.45373
0.919999	0.034132	0.919999	0.339397	0.919999	0.335551	0.919999	1.94695	0.919999	3.89388	0.919999	6.54991	0.919999	6.51599
0.929999	0.034503	0.929999	0.343086	0.929999	0.339198	0.929999	1.96811	0.929999	3.93621	0.929999	6.6211	0.929999	6.57883
0.939999	0.034874	0.939999	0.346775	0.939999	0.342846	0.939999	1.98927	0.939999	3.97853	0.939999	6.6923	0.939999	6.64237
0.949999	0.035245	0.949999	0.350464	0.949999	0.346493	0.949999	2.01043	0.949999	4.02085	0.949999	6.76349	0.949999	6.70676
0.959999	0.035616	0.959999	0.354153	0.959999	0.35014	0.959999	2.0316	0.959999	4.06318	0.959999	6.83468	0.959999	6.7721
0.969999	0.035987	0.969999	0.357842	0.969999	0.353788	0.969999	2.05276	0.969999	4.1055	0.969999	6.90588	0.969999	6.83849
0.979999	0.036358	0.979999	0.361531	0.979999	0.357435	0.979999	2.07392	0.979999	4.14783	0.979999	6.97707	0.979999	6.90602
0.989999	0.036729	0.989999	0.36522	0.989999	0.361082	0.989999	2.09508	0.989999	4.19015	0.989999	7.04826	0.989999	6.97476
0.999999	0.0371	0.999999	0.368909	0.999999	0.364729	0.999999	2.11625	0.999999	4.23247	0.999999	7.11946	0.999999	7.04474
1.01	0.037471	1.01	0.372599	1.01	0.368377	1.01	2.13741	1.01	4.2748	1.01	7.19065	1.01	7.116
1.02	0.037842	1.02	0.376288	1.02	0.372024	1.02	2.15857	1.02	4.31712	1.02	7.26185	1.02	7.18853
1.03	0.038213	1.03	0.379977	1.03	0.375671	1.03	2.17973	1.03	4.35945	1.03	7.33304	1.03	7.26232
1.04	0.038584	1.04	0.383666	1.04	0.379319	1.04	2.2009	1.04	4.40177	1.04	7.40423	1.04	7.33732
1.05	0.038955	1.05	0.387355	1.05	0.382966	1.05	2.22206	1.05	4.44409	1.05	7.47543	1.05	7.41348
1.06	0.039326	1.06	0.391044	1.06	0.386613	1.06	2.24322	1.06	4.48642	1.06	7.54662	1.06	7.49071
1.07	0.039697	1.07	0.394733	1.07	0.39026	1.07	2.26438	1.07	4.52874	1.07	7.61782	1.07	7.56891
1.08	0.040068	1.08	0.398422	1.08	0.393908	1.08	2.28555	1.08	4.57107	1.08	7.68901	1.08	7.64796
1.09	0.040439	1.09	0.402111	1.09	0.397555	1.09	2.30671	1.09	4.61339	1.09	7.7602	1.09	7.72772
1.1	0.04081	1.1	0.4058	1.1	0.401202	1.1	2.32787	1.1	4.65571	1.1	7.8314	1.1	7.80805
1.11	0.041181	1.11	0.409489	1.11	0.40485	1.11	2.34903	1.11	4.69804	1.11	7.90259	1.11	7.88878
1.12	0.041552	1.12	0.413179	1.12	0.408497	1.12	2.37019	1.12	4.74036	1.12	7.97378	1.12	7.96975
1.13	0.041923	1.13	0.416868	1.13	0.412144	1.13	2.39136	1.13	4.78268	1.13	8.04498	1.13	8.05078
1.14	0.042294	1.14	0.420557	1.14	0.415791	1.14	2.41252	1.14	4.82501	1.14	8.11617	1.14	8.13171
1.15	0.042665	1.15	0.424246	1.15	0.419439	1.15	2.43368	1.15	4.86733	1.15	8.18736	1.15	8.21237
1.16	0.043036	1.16	0.427935	1.16	0.423086	1.16	2.45485	1.16	4.90965	1.16	8.25856	1.16	8.29259
1.17	0.043407	1.17	0.431624	1.17	0.426733	1.17	2.47601	1.17	4.95198	1.17	8.32975	1.17	8.37221
1.18	0.043778	1.18	0.435313	1.18	0.430381	1.18	2.49717	1.18	4.9943	1.18	8.40094	1.18	8.45111
1.19	0.044149	1.19	0.439002	1.19	0.434028	1.19	2.51833	1.19	5.03662	1.19	8.47214	1.19	8.52913
1.2	0.04452	1.2	0.442691	1.2	0.437675	1.2	2.53949	1.2	5.07895	1.2	8.54333	1.2	8.60619
1.21	0.044891	1.21	0.44638	1.21	0.441323	1.21	2.56066	1.21	5.12127	1.21	8.61452	1.21	8.68218
1.22	0.045262	1.22	0.450069	1.22	0.44497	1.22	2.58182	1.22	5.16359	1.22	8.68572	1.22	8.75703
1.23	0.045633	1.23	0.453758	1.23	0.448617	1.23	2.60298	1.23	5.20592	1.23	8.75691	1.23	8.83068
1.24	0.046004	1.24	0.457448	1.24	0.452264	1.24	2.62414	1.24	5.24824	1.24	8.8281	1.24	8.90311
1.25	0.046375	1.25	0.461137	1.25	0.455912	1.25	2.64531	1.25	5.29056	1.25	8.89929	1.25	8.97431
1.26	0.046746	1.26	0.464826	1.26	0.459559	1.26	2.66647	1.26	5.33289	1.26	8.97049	1.26	9.04427
1.27	0.047117	1.27	0.468515	1.27	0.463206	1.27	2.68763	1.27	5.37521	1.27	9.04168	1.27	9.11304
1.28	0.047488	1.28	0.472204	1.28	0.466853	1.28	2.70879	1.28	5.41753	1.28	9.11287	1.28	9.18066
1.29	0.047859	1.29	0.475893	1.29	0.470501	1.29	2.72995	1.29	5.45985	1.29	9.18406	1.29	9.24719
1.3	0.04823	1.3	0.479582	1.3	0.474148	1.3	2.75112	1.3	5.50218	1.3	9.25526	1.3	9.31273
1.31	0.048601	1.31	0.483271	1.31	0.477795	1.31	2.77228	1.31	5.5445	1.31	9.32645	1.31	9.37736
1.32	0.048972	1.32	0.48696	1.32	0.481443	1.32	2.79344	1.32	5.58682	1.32	9.39764	1.32	9.44119
1.33	0.049343	1.33	0.490649	1.33	0.48509	1.33	2.8146	1.33	5.62915	1.33	9.46883	1.33	9.50434
1.34	0.049714	1.34	0.494338	1.34	0.488737	1.34	2.83577	1.34	5.67147	1.34	9.54002	1.34	9.56695
1.35	0.050085	1.35	0.498027	1.35	0.492384	1.35	2.85693	1.35	5.71379	1.35	9.61122	1.35	9.62915
1.36	0.050456	1.36	0.501717	1.36	0.496032	1.36	2.87809	1.36	5.75611	1.36	9.68241	1.36	9.69107
1.37	0.050827	1.37	0.505406	1.37	0.499679	1.37	2.89925	1.37	5.79843	1.37	9.7536	1.37	9.75287
1.38	0.051198	1.38	0.509095	1.38	0.503326	1.38	2.92042	1.38	5.84075	1.38	9.82479	1.38	9.81469
1.39	0.051569	1.39	0.512784	1.39	0.506974	1.39	2.94158	1.39	5.88308	1.39	9.89598	1.39	9.87666
1.4	0.05194	1.4	0.516473	1.4	0.510621	1.4	2.96274	1.4	5.9254	1.4	9.96717	1.4	9.93895
1.41	0.052311	1.41	0.520162	1.41	0.514268	1.41	2.9839	1.41	5.96772	1.41	10.0384	1.41	10.0017
1.42	0.052682	1.42	0.523851	1.42	0.517915	1.42	3.00507	1.42	6.01004	1.42	10.1096	1.42	10.065
1.43	0.053053	1.43	0.52754	1.43	0.521563	1.43	3.02623	1.43	6.05236	1.43	10.1807	1.43	10.1289
1.44	0.053424	1.44	0.531229	1.44	0.52521	1.44	3.04739	1.44	6.09469	1.44	10.2519	1.44	10.1937
1.45	0.053795	1.45	0.534918	1.45	0.528857	1.45	3.06855	1.45	6.13701	1.45	10.3231	1.45	10.2594
1.46	0.054166	1.46	0.538607	1.46	0.532505	1.46	3.08971	1.46	6.17933	1.46	10.3943	1.46	10.3261
1.47	0.054537	1.47	0.542296	1.47	0.536152	1.47	3.11088	1.47	6.22165	1.47	10.4655	1.47	10.3938
1.48	0.054908	1.48	0.545985	1.48	0.539799	1.48	3.13204	1.48	6.26397	1.48	10.5367	1.48	10.4627
1.49	0.055279	1.49	0.549675	1.49	0.543446	1.49	3.1532	1.49	6.30629	1.49	10.6079	1.49	10.5327
1.5	0.05565	1.5	0.553364	1.5	0.547094	1.5	3.17436	1.5	6.34861	1.5	10.6791	1.5	10.6039
1.51	0.056021	1.51	0.557053	1.51	0.550741	1.51	3.19553	1.51	6.39093	1.51	10.7503	1.51	10.6763
1.52	0.056392	1.52	0.560742	1.52	0.554388	1.52	3.21669	1.52	6.43325	1.52	10.8215	1.52	10.7498
1.53	0.056763	1.53	0.564431	1.53	0.558035	1.53	3.23785	1.53	6.47557	1.53	10.8927	1.53	10.8245
1.54	0.057134	1.54	0.56812	1.54	0.561683	1.54	3.25901	1.54	6.51789	1.54	10.9638	1.54	10.9003
1.55	0.057505	1.55	0.571809	1.55	0.56533	1.55	3.28018	1.55	6.56021	1.55	11.035	1.55	10.9771
1.56	0.057876	1.56	0.575498	1.56	0.568977	1.56	3.30134	1.56	6.60253	1.56	11.1062	1.56	11.0548
1.57	0.058247	1.57	0.579187	1.57	0.572625	1.57	3.3225	1.57	6.64485	1.57	11.1774	1.57	11.1333
1.58	0.058618	1.58	0.582876	1.58	0.576272	1.58	3.34366	1.58	6.68717	1.58	11.2486	1.58	11.2125
1.59	0.058989	1.59	0.586565	1.59	0.579919	1.59	3.36483	1.59	6.72949	1.59	11.3198	1.59	11.2923
1.6	0.05936	1.6	0.590254	1.6	0.583566	1.6	3.38599	1.6	6.77181	1.6	11.391	1.6	11.3726
1.61	0.059731	1.61	0.593943	1.61	0.587214	1.61	3.40715	1.61	6.81412	1.61	11.4622	1.61	11.4531
1.62	0.060102	1.62	0.597633	1.62	0.590861	1.62	3.42831	1.62	6.85644	1.62	11.5334	1.62	11.5338
1.63	0.060473	1.63	0.601322	1.63	0.594508	1.63	3.44947	1.63	6.89876	1.63	11.6045	1.63	11.6144
1.64	0.060844	1.64	0.605011	1.64	0.598155	1.64	3.47064	1.64	6.94108	1.64	11.6757	1.64	11.695
1.65	0.061215	1.65	0.6087	1.65	0.601803	1.65	3.4918	1.65	6.9834	1.65	11.7469	1.65	11.7751
1.66	0.061586	1.66	0.612389	1.66	0.60545	1.66	3.51296	1.66	7.02571	1.66	11.8181	1.66	11.8549
1.67	0.061957	1.67	0.616078	1.67	0.609097	1.67	3.53412	1.67	7.06803	1.67	11.8893	1.67	11.934
1.68	0.062328	1.68	0.619767	1.68	0.612745	1.68	3.55529	1.68	7.11035	1.68	11.9605	1.68	12.0125
1.69	0.062699	1.69	0.623456	1.69	0.616392	1.69	3.57645	1.69	7.15267	1.69	12.0317	1.69	12.0901
1.7	0.06307	1.7	0.627145	1.7	0.620039	1.7	3.59761	1.7	7.19498	1.7	12.1028	1.7	12.1668
1.71	0.063441	1.71	0.630834	1.71	0.623686	1.71	3.61877	1.71	7.2373	1.71	12.174	1.71	12.2425
1.72	0.063812	1.72	0.634523	1.72	0.627334	1.72	3.63993	1.72	7.27962	1.72	12.2452	1.72	12.3171
1.73	0.064183	1.73	0.638212	1.73	0.630981	1.73	3.6611	1.73	7.32193	1.73	12.3164	1.73	12.3907
1.74	0.064554	1.74	0.641901	1.74	0.634628	1.74	3.68226	1.74	7.36425	1.74	12.3876	1.74	12.4631
1.75	0.064925	1.75	0.64559	1.75	0.638275	1.75	3.70342	1.75	7.40656	1.75	12.4588	1.75	12.5343
1.76	0.065296	1.76	0.64928	1.76	0.641923	1.76	3.72458	1.76	7.44888	1.76	12.53	1.76	12.6044
1.77	0.065667	1.77	0.652969	1.77	0.64557	1.77	3.74574	1.77	7.49119	1.77	12.6011	1.77	12.6734
1.78	0.066038	1.78	0.656658	1.78	0.649217	1.78	3.76691	1.78	7.53351	1.78	12.6723	1.78	12.7413
1.79	0.066409	1.79	0.660347	1.79	0.652865	1.79	3.78807	1.79	7.57582	1.79	12.7435	1.79	12.8082
1.8	0.06678	1.8	0.664036	1.8	0.656512	1.8	3.80923	1.8	7.61813	1.8	12.8147	1.8	12.8742
1.81	0.067151	1.81	0.667725	1.81	0.660159	1.81	3.83039	1.81	7.66045	1.81	12.8859	1.81	12.9393
1.82	0.067522	1.82	0.671414	1.82	0.663806	1.82	3.85156	1.82	7.70276	1.82	12.9571	1.82	13.0036
1.83	0.067893	1.83	0.675103	1.83	0.667454	1.83	3.87272	1.83	7.74507	1.83	13.0282	1.83	13.0672
1.84	0.068264	1.84	0.678792	1.84	0.671101	1.84	3.89388	1.84	7.78739	1.84	13.0994	1.84	13.1303
1.85	0.068635	1.85	0.682481	1.85	0.674748	1.85	3.91504	1.85	7.8297	1.85	13.1706	1.85	13.1929
1.86	0.069006	1.86	0.68617	1.86	0.678395	1.86	3.93621	1.86	7.87201	1.86	13.2418	1.86	13.2553
1.87	0.069377	1.87	0.689859	1.87	0.682043	1.87	3.95737	1.87	7.91432	1.87	13.313	1.87	13.3174
1.88	0.069748	1.88	0.693548	1.88	0.68569	1.88	3.97853	1.88	7.95663	1.88	13.3841	1.88	13.3795
1.89	0.070119	1.89	0.697237	1.89	0.689337	1.89	3.99969	1.89	7.99894	1.89	13.4553	1.89	13.4417
1.9	0.07049	1.9	0.700926	1.9	0.692984	1.9	4.02085	1.9	8.04125	1.9	13.5265	1.9	13.504
1.91	0.070861	1.91	0.704615	1.91	0.696632	1.91	4.04202	1.91	8.08356	1.91	13.5977	1.91	13.5667
1.92	0.071232	1.92	0.708305	1.92	0.700279	1.92	4.06318	1.92	8.12587	1.92	13.6689	1.92	13.6299
1.93	0.071603	1.93	0.711994	1.93	0.703926	1.93	4.08434	1.93	8.16818	1.93	13.74	1.93	13.6936
1.94	0.071974	1.94	0.715683	1.94	0.707573	1.94	4.1055	1.94	8.21049	1.94	13.8112	1.94	13.7579
1.95	0.072345	1.95	0.719372	1.95	0.711221	1.95	4.12666	1.95	8.25279	1.95	13.8824	1.95	13.823
1.96	0.072716	1.96	0.723061	1.96	0.714868	1.96	4.14783	1.96	8.2951	1.96	13.9536	1.96	13.889
1.97	0.073087	1.97	0.72675	1.97	0.718515	1.97	4.16899	1.97	8.33741	1.97	14.0247	1.97	13.9559
1.98	0.073458	1.98	0.730439	1.98	0.722162	1.98	4.19015	1.98	8.37971	1.98	14.0959	1.98	14.0238
1.99	0.073829	1.99	0.734128	1.99	0.72581	1.99	4.21131	1.99	8.42202	1.99	14.1671	1.99	14.0927
2	0.074199	2	0.737817	2	0.729457	2	4.23247	2	8.46432	2	14.2383	2	14.1627
2.01	0.07457	2.01	0.741506	2.01	0.733104	2.01	4.25364	2.01	8.50662	2.01	14.3094	2.01	14.2337
2.02	0.074941	2.02	0.745195	2.02	0.736752	2.02	4.2748	2.02	8.54893	2.02	14.3806	2.02	14.3059
2.03	0.075312	2.03	0.748884	2.03	0.740399	2.03	4.29596	2.03	8.59123	2.03	14.4518	2.03	14.3792
2.04	0.075683	2.04	0.752573	2.04	0.744046	2.04	4.31712	2.04	8.63353	2.04	14.523	2.04	14.4535
2.05	0.076054	2.05	0.756262	2.05	0.747693	2.05	4.33828	2.05	8.67583	2.05	14.5941	2.05	14.5288
2.06	0.076425	2.06	0.759951	2.06	0.751341	2.06	4.35945	2.06	8.71813	2.06	14.6653	2.06	14.6051
2.07	0.076796	2.07	0.76364	2.07	0.754988	2.07	4.38061	2.07	8.76043	2.07	14.7365	2.07	14.6822
2.08	0.077167	2.08	0.767329	2.08	0.758635	2.08	4.40177	2.08	8.80273	2.08	14.8076	2.08	14.7602
2.09	0.077538	2.09	0.771018	2.09	0.762282	2.09	4.42293	2.09	8.84503	2.09	14.8788	2.09	14.8388
2.1	0.077909	2.1	0.774708	2.1	0.76593	2.1	4.44409	2.1	8.88733	2.1	14.95	2.1	14.9181
2.11	0.07828	2.11	0.778397	2.11	0.769577	2.11	4.46526	2.11	8.92962	2.11	15.0211	2.11	14.9977
2.12	0.078651	2.12	0.782086	2.12	0.773224	2.12	4.48642	2.12	8.97192	2.12	15.0923	2.12	15.0778
2.13	0.079022	2.13	0.785775	2.13	0.776871	2.13	4.50758	2.13	9.01421	2.13	15.1635	2.13	15.158
2.14	0.079393	2.14	0.789464	2.14	0.780519	2.14	4.52874	2.14	9.05651	2.14	15.2346	2.14	15.2384
2.15	0.079764	2.15	0.793153	2.15	0.784166	2.15	4.5499	2.15	9.0988	2.15	15.3058	2.15	15.3186
2.16	0.080135	2.16	0.796842	2.16	0.787813	2.16	4.57107	2.16	9.14109	2.16	15.3769	2.16	15.3987
2.17	0.080506	2.17	0.800531	2.17	0.79146	2.17	4.59223	2.17	9.18338	2.17	15.4481	2.17	15.4784
2.18	0.080877	2.18	0.80422	2.18	0.795108	2.18	4.61339	2.18	9.22567	2.18	15.5193	2.18	15.5577
2.19	0.081248	2.19	0.807909	2.19	0.798755	2.19	4.63455	2.19	9.26796	2.19	15.5904	2.19	15.6365
2.2	0.081619	2.2	0.811598	2.2	0.802402	2.2	4.65571	2.2	9.31025	2.2	15.6616	2.2	15.7145
2.21	0.08199	2.21	0.815287	2.21	0.806049	2.21	4.67688	2.21	9.35253	2.21	15.7327	2.21	15.7918
2.22	0.082361	2.22	0.818976	2.22	0.809696	2.22	4.69804	2.22	9.39482	2.22	15.8039	2.22	15.8683
2.23	0.082732	2.23	0.822665	2.23	0.813344	2.23	4.7192	2.23	9.4371	2.23	15.875	2.23	15.9438
2.24	0.083103	2.24	0.826354	2.24	0.816991	2.24	4.74036	2.24	9.47938	2.24	15.9462	2.24	16.0183
2.25	0.083474	2.25	0.830043	2.25	0.820638	2.25	4.76152	2.25	9.52167	2.25	16.0173	2.25	16.0918
2.26	0.083845	2.26	0.833732	2.26	0.824286	2.26	4.78268	2.26	9.56395	2.26	16.0885	2.26	16.1643
2.27	0.084216	2.27	0.837421	2.27	0.827933	2.27	4.80385	2.27	9.60622	2.27	16.1596	2.27	16.2357
2.28	0.084587	2.28	0.84111	2.28	0.83158	2.28	4.82501	2.28	9.6485	2.28	16.2308	2.28	16.3061
2.29	0.084958	2.29	0.844799	2.29	0.835227	2.29	4.84617	2.29	9.69078	2.29	16.3019	2.29	16.3754
2.3	0.085329	2.3	0.848488	2.3	0.838874	2.3	4.86733	2.3	9.73305	2.3	16.3731	2.3	16.4437
2.31	0.0857	2.31	0.852177	2.31	0.842522	2.31	4.88849	2.31	9.77532	2.31	16.4442	2.31	16.5111
2.32	0.086071	2.32	0.855866	2.32	0.846169	2.32	4.90966	2.32	9.8176	2.32	16.5154	2.32	16.5775
2.33	0.086442	2.33	0.859555	2.33	0.849816	2.33	4.93082	2.33	9.85987	2.33	16.5865	2.33	16.6431
2.34	0.086813	2.34	0.863244	2.34	0.853463	2.34	4.95198	2.34	9.90213	2.34	16.6576	2.34	16.708
2.35	0.087184	2.35	0.866933	2.35	0.857111	2.35	4.97314	2.35	9.9444	2.35	16.7288	2.35	16.7722
2.36	0.087555	2.36	0.870622	2.36	0.860758	2.36	4.9943	2.36	9.98666	2.36	16.7999	2.36	16.8358
2.37	0.087926	2.37	0.874312	2.37	0.864405	2.37	5.01546	2.37	10.0289	2.37	16.871	2.37	16.8989
2.38	0.088297	2.38	0.878	2.38	0.868052	2.38	5.03663	2.38	10.0712	2.38	16.9422	2.38	16.9617
2.39	0.088668	2.39	0.881689	2.39	0.8717	2.39	5.05779	2.39	10.1134	2.39	17.0133	2.39	17.0243
2.4	0.089039	2.4	0.885378	2.4	0.875347	2.4	5.07895	2.4	10.1557	2.4	17.0844	2.4	17.0867
2.41	0.08941	2.41	0.889068	2.41	0.878994	2.41	5.10011	2.41	10.198	2.41	17.1555	2.41	17.149
2.42	0.089781	2.42	0.892757	2.42	0.882641	2.42	5.12127	2.42	10.2402	2.42	17.2267	2.42	17.2115
2.43	0.090152	2.43	0.896446	2.43	0.886288	2.43	5.14243	2.43	10.2825	2.43	17.2978	2.43	17.2742
2.44	0.090523	2.44	0.900135	2.44	0.889936	2.44	5.1636	2.44	10.3247	2.44	17.3689	2.44	17.3371
2.45	0.090894	2.45	0.903824	2.45	0.893583	2.45	5.18476	2.45	10.367	2.45	17.44	2.45	17.4005
2.46	0.091265	2.46	0.907513	2.46	0.89723	2.46	5.20592	2.46	10.4092	2.46	17.5111	2.46	17.4644
2.47	0.091636	2.47	0.911202	2.47	0.900877	2.47	5.22708	2.47	10.4514	2.47	17.5822	2.47	17.5289
2.48	0.092007	2.48	0.914891	2.48	0.904524	2.48	5.24824	2.48	10.4937	2.48	17.6533	2.48	17.5942
2.49	0.092378	2.49	0.91858	2.49	0.908172	2.49	5.2694	2.49	10.5359	2.49	17.7244	2.49	17.6602
2.5	0.092749	2.5	0.922269	2.5	0.911819	2.5	5.29057	2.5	10.5782	2.5	17.7956	2.5	17.727
2.51	0.09312	2.51	0.925958	2.51	0.915466	2.51	5.31173	2.51	10.6204	2.51	17.8667	2.51	17.7947
2.52	0.093491	2.52	0.929647	2.52	0.919113	2.52	5.33289	2.52	10.6626	2.52	17.9377	2.52	17.8634
2.53	0.093862	2.53	0.933336	2.53	0.92276	2.53	5.35405	2.53	10.7048	2.53	18.0088	2.53	17.933
2.54	0.094233	2.54	0.937025	2.54	0.926408	2.54	5.37521	2.54	10.7471	2.54	18.0799	2.54	18.0037
2.55	0.094604	2.55	0.940714	2.55	0.930055	2.55	5.39637	2.55	10.7893	2.55	18.151	2.55	18.0753
2.56	0.094975	2.56	0.944403	2.56	0.933702	2.56	5.41753	2.56	10.8315	2.56	18.2221	2.56	18.148
2.57	0.095346	2.57	0.948092	2.57	0.937349	2.57	5.4387	2.57	10.8737	2.57	18.2932	2.57	18.2216
2.58	0.095717	2.58	0.951781	2.58	0.940997	2.58	5.45986	2.58	10.9159	2.58	18.3643	2.58	18.2962
2.59	0.096088	2.59	0.95547	2.59	0.944644	2.59	5.48102	2.59	10.9581	2.59	18.4353	2.59	18.3717
2.6	0.096459	2.6	0.959159	2.6	0.948291	2.6	5.50218	2.6	11.0003	2.6	18.5064	2.6	18.448
2.61	0.09683	2.61	0.962848	2.61	0.951938	2.61	5.52334	2.61	11.0425	2.61	18.5775	2.61	18.5251
2.62	0.097201	2.62	0.966537	2.62	0.955585	2.62	5.5445	2.62	11.0847	2.62	18.6485	2.62	18.6029
2.63	0.097572	2.63	0.970226	2.63	0.959233	2.63	5.56566	2.63	11.1269	2.63	18.7196	2.63	18.6814
2.64	0.097943	2.64	0.973915	2.64	0.96288	2.64	5.58683	2.64	11.1691	2.64	18.7907	2.64	18.7603
2.65	0.098313	2.65	0.977604	2.65	0.966527	2.65	5.60799	2.65	11.2113	2.65	18.8617	2.65	18.8396
2.66	0.098684	2.66	0.981293	2.66	0.970174	2.66	5.62915	2.66	11.2535	2.66	18.9328	2.66	18.9192
2.67	0.099055	2.67	0.984982	2.67	0.973821	2.67	5.65031	2.67	11.2956	2.67	19.0038	2.67	18.999
2.68	0.099426	2.68	0.988671	2.68	0.977468	2.68	5.67147	2.68	11.3378	2.68	19.0748	2.68	19.0789
2.69	0.099797	2.69	0.99236	2.69	0.981116	2.69	5.69263	2.69	11.38	2.69	19.1459	2.69	19.1586
2.7	0.100168	2.7	0.996049	2.7	0.984763	2.7	5.71379	2.7	11.4221	2.7	19.2169	2.7	19.2382
2.71	0.100539	2.71	0.999738	2.71	0.98841	2.71	5.73495	2.71	11.4643	2.71	19.2879	2.71	19.3176
2.72	0.10091	2.72	1.00343	2.72	0.992057	2.72	5.75612	2.72	11.5064	2.72	19.3589	2.72	19.3965
2.73	0.101281	2.73	1.00711	2.73	0.995704	2.73	5.77728	2.73	11.5486	2.73	19.43	2.73	19.4749
2.74	0.101652	2.74	1.0108	2.74	0.999352	2.74	5.79844	2.74	11.5907	2.74	19.501	2.74	19.5526
2.75	0.102023	2.75	1.01449	2.75	1.003	2.75	5.8196	2.75	11.6329	2.75	19.572	2.75	19.6298
2.76	0.102394	2.76	1.01818	2.76	1.00665	2.76	5.84076	2.76	11.675	2.76	19.643	2.76	19.7061
2.77	0.102765	2.77	1.02187	2.77	1.01029	2.77	5.86192	2.77	11.7171	2.77	19.714	2.77	19.7816
2.78	0.103136	2.78	1.02556	2.78	1.01394	2.78	5.88308	2.78	11.7592	2.78	19.7849	2.78	19.8562
2.79	0.103507	2.79	1.02925	2.79	1.01759	2.79	5.90424	2.79	11.8013	2.79	19.8559	2.79	19.9299
2.8	0.103878	2.8	1.03294	2.8	1.02123	2.8	5.9254	2.8	11.8434	2.8	19.9269	2.8	20.0026
2.81	0.104249	2.81	1.03663	2.81	1.02488	2.81	5.94656	2.81	11.8855	2.81	19.9979	2.81	20.0744
2.82	0.10462	2.82	1.04032	2.82	1.02853	2.82	5.96773	2.82	11.9276	2.82	20.0688	2.82	20.1452
2.83	0.104991	2.83	1.04401	2.83	1.03218	2.83	5.98889	2.83	11.9697	2.83	20.1398	2.83	20.215
2.84	0.105362	2.84	1.04769	2.84	1.03582	2.84	6.01005	2.84	12.0118	2.84	20.2107	2.84	20.2839
2.85	0.105733	2.85	1.05138	2.85	1.03947	2.85	6.03121	2.85	12.0539	2.85	20.2817	2.85	20.3518
2.86	0.106104	2.86	1.05507	2.86	1.04312	2.86	6.05237	2.86	12.0959	2.86	20.3526	2.86	20.4189
2.87	0.106475	2.87	1.05876	2.87	1.04676	2.87	6.07353	2.87	12.138	2.87	20.4235	2.87	20.4851
2.88	0.106846	2.88	1.06245	2.88	1.05041	2.88	6.09469	2.88	12.18	2.88	20.4944	2.88	20.5506
2.89	0.107217	2.89	1.06614	2.89	1.05406	2.89	6.11585	2.89	12.2221	2.89	20.5653	2.89	20.6154
2.9	0.107588	2.9	1.06983	2.9	1.05771	2.9	6.13701	2.9	12.2641	2.9	20.6362	2.9	20.6796
2.91	0.107959	2.91	1.07352	2.91	1.06135	2.91	6.15817	2.91	12.3061	2.91	20.7071	2.91	20.7432
2.92	0.10833	2.92	1.07721	2.92	1.065	2.92	6.17933	2.92	12.3481	2.92	20.778	2.92	20.8064
2.93	0.108701	2.93	1.08089	2.93	1.06865	2.93	6.20049	2.93	12.3902	2.93	20.8489	2.93	20.8693
2.94	0.109072	2.94	1.08458	2.94	1.07229	2.94	6.22165	2.94	12.4321	2.94	20.9198	2.94	20.9319
2.95	0.109443	2.95	1.08827	2.95	1.07594	2.95	6.24282	2.95	12.4741	2.95	20.9906	2.95	20.9944
2.96	0.109813	2.96	1.09196	2.96	1.07959	2.96	6.26398	2.96	12.5161	2.96	21.0614	2.96	21.0568
2.97	0.110184	2.97	1.09565	2.97	1.08324	2.97	6.28514	2.97	12.5581	2.97	21.1323	2.97	21.1193
2.98	0.110555	2.98	1.09934	2.98	1.08688	2.98	6.3063	2.98	12.6	2.98	21.2031	2.98	21.182
2.99	0.110926	2.99	1.10303	2.99	1.09053	2.99	6.32746	2.99	12.642	2.99	21.2739	2.99	21.2448
3	0.111297	3	1.10672	3	1.09418	3	6.34862	3	12.6839	3	21.3447	3	21.308
3.01	0.111668	3.01	1.11041	3.01	1.09783	3.01	6.36978	3.01	12.7258	3.01	21.4155	3.01	21.3717
3.02	0.112039	3.02	1.1141	3.02	1.10147	3.02	6.39094	3.02	12.7677	3.02	21.4863	3.02	21.4358
3.03	0.11241	3.03	1.11778	3.03	1.10512	3.03	6.4121	3.03	12.8096	3.03	21.557	3.03	21.5006
3.04	0.112781	3.04	1.12147	3.04	1.10877	3.04	6.43326	3.04	12.8515	3.04	21.6278	3.04	21.566
3.05	0.113152	3.05	1.12516	3.05	1.11241	3.05	6.45442	3.05	12.8934	3.05	21.6985	3.05	21.6321
3.06	0.113523	3.06	1.12885	3.06	1.11606	3.06	6.47558	3.06	12.9353	3.06	21.7693	3.06	21.6991
3.07	0.113894	3.07	1.13254	3.07	1.11971	3.07	6.49674	3.07	12.9771	3.07	21.84	3.07	21.7668
3.08	0.114265	3.08	1.13623	3.08	1.12336	3.08	6.5179	3.08	13.0189	3.08	21.9107	3.08	21.8354
3.09	0.114636	3.09	1.13992	3.09	1.127	3.09	6.53906	3.09	13.0607	3.09	21.9814	3.09	21.9049
3.1	0.115007	3.1	1.14361	3.1	1.13065	3.1	6.56022	3.1	13.1025	3.1	22.052	3.1	21.9753
3.11	0.115378	3.11	1.14729	3.11	1.1343	3.11	6.58138	3.11	13.1443	3.11	22.1227	3.11	22.0466
3.12	0.115749	3.12	1.15098	3.12	1.13794	3.12	6.60254	3.12	13.1861	3.12	22.1933	3.12	22.1189
3.13	0.11612	3.13	1.15467	3.13	1.14159	3.13	6.6237	3.13	13.2279	3.13	22.2639	3.13	22.192
3.14	0.116491	3.14	1.15836	3.14	1.14524	3.14	6.64486	3.14	13.2696	3.14	22.3345	3.14	22.2659
3.15	0.116862	3.15	1.16205	3.15	1.14888	3.15	6.66602	3.15	13.3113	3.15	22.4051	3.15	22.3407
3.16	0.117232	3.16	1.16574	3.16	1.15253	3.16	6.68718	3.16	13.353	3.16	22.4757	3.16	22.4163
3.17	0.117603	3.17	1.16943	3.17	1.15618	3.17	6.70834	3.17	13.3947	3.17	22.5463	3.17	22.4925
3.18	0.117974	3.18	1.17312	3.18	1.15983	3.18	6.7295	3.18	13.4364	3.18	22.6168	3.18	22.5694
3.19	0.118345	3.19	1.17681	3.19	1.16347	3.19	6.75066	3.19	13.478	3.19	22.6873	3.19	22.6469
3.2	0.118716	3.2	1.1805	3.2	1.16712	3.2	6.77182	3.2	13.5196	3.2	22.7578	3.2	22.7248
3.21	0.119087	3.21	1.18418	3.21	1.17077	3.21	6.79298	3.21	13.5613	3.21	22.8283	3.21	22.8031
3.22	0.119458	3.22	1.18787	3.22	1.17441	3.22	6.81414	3.22	13.6028	3.22	22.8987	3.22	22.8817
3.23	0.119829	3.23	1.19156	3.23	1.17806	3.23	6.8353	3.23	13.6444	3.23	22.9692	3.23	22.9605
3.24	0.1202	3.24	1.19525	3.24	1.18171	3.24	6.85646	3.24	13.6859	3.24	23.0396	3.24	23.0394
3.25	0.120571	3.25	1.19894	3.25	1.18535	3.25	6.87761	3.25	13.7275	3.25	23.1099	3.25	23.1182
3.26	0.120942	3.26	1.20263	3.26	1.189	3.26	6.89877	3.26	13.769	3.26	23.1803	3.26	23.1969
3.27	0.121313	3.27	1.20632	3.27	1.19265	3.27	6.91993	3.27	13.8104	3.27	23.2507	3.27	23.2754
3.28	0.121684	3.28	1.21001	3.28	1.1963	3.28	6.94109	3.28	13.8519	3.28	23.321	3.28	23.3535
3.29	0.122055	3.29	1.21369	3.29	1.19994	3.29	6.96225	3.29	13.8933	3.29	23.3913	3.29	23.4313
3.3	0.122426	3.3	1.21738	3.3	1.20359	3.3	6.98341	3.3	13.9347	3.3	23.4615	3.3	23.5085
3.31	0.122797	3.31	1.22107	3.31	1.20724	3.31	7.00457	3.31	13.9761	3.31	23.5317	3.31	23.5851
3.32	0.123167	3.32	1.22476	3.32	1.21088	3.32	7.02573	3.32	14.0174	3.32	23.602	3.32	23.661
3.33	0.123538	3.33	1.22845	3.33	1.21453	3.33	7.04689	3.33	14.0587	3.33	23.6721	3.33	23.7362
3.34	0.123909	3.34	1.23214	3.34	1.21818	3.34	7.06805	3.34	14.1	3.34	23.7423	3.34	23.8107
3.35	0.12428	3.35	1.23583	3.35	1.22183	3.35	7.08921	3.35	14.1413	3.35	23.8124	3.35	23.8842
3.36	0.124651	3.36	1.23952	3.36	1.22547	3.36	7.11037	3.36	14.1825	3.36	23.8825	3.36	23.9569
3.37	0.125022	3.37	1.2432	3.37	1.22912	3.37	7.13153	3.37	14.2237	3.37	23.9525	3.37	24.0287
3.38	0.125393	3.38	1.24689	3.38	1.23277	3.38	7.15268	3.38	14.2648	3.38	24.0226	3.38	24.0996
3.39	0.125764	3.39	1.25058	3.39	1.23641	3.39	7.17384	3.39	14.306	3.39	24.0926	3.39	24.1695
3.4	0.126135	3.4	1.25427	3.4	1.24006	3.4	7.195	3.4	14.347	3.4	24.1625	3.4	24.2385
3.41	0.126506	3.41	1.25796	3.41	1.24371	3.41	7.21616	3.41	14.3881	3.41	24.2324	3.41	24.3066
3.42	0.126877	3.42	1.26165	3.42	1.24735	3.42	7.23732	3.42	14.4291	3.42	24.3023	3.42	24.3738
3.43	0.127248	3.43	1.26534	3.43	1.251	3.43	7.25848	3.43	14.4701	3.43	24.3721	3.43	24.4402
3.44	0.127618	3.44	1.26903	3.44	1.25465	3.44	7.27964	3.44	14.511	3.44	24.442	3.44	24.5057
3.45	0.127989	3.45	1.27272	3.45	1.2583	3.45	7.30079	3.45	14.5519	3.45	24.5117	3.45	24.5705
3.46	0.12836	3.46	1.27641	3.46	1.26194	3.46	7.32195	3.46	14.5928	3.46	24.5814	3.46	24.6346
3.47	0.128731	3.47	1.28009	3.47	1.26559	3.47	7.34311	3.47	14.6336	3.47	24.6511	3.47	24.6981
3.48	0.129102	3.48	1.28378	3.48	1.26924	3.48	7.36427	3.48	14.6744	3.48	24.7208	3.48	24.7609
3.49	0.129473	3.49	1.28747	3.49	1.27288	3.49	7.38543	3.49	14.7151	3.49	24.7903	3.49	24.8233
3.5	0.129844	3.5	1.29116	3.5	1.27653	3.5	7.40658	3.5	14.7558	3.5	24.8599	3.5	24.8853
3.51	0.130215	3.51	1.29485	3.51	1.28018	3.51	7.42774	3.51	14.7964	3.51	24.9294	3.51	24.947
3.52	0.130586	3.52	1.29854	3.52	1.28382	3.52	7.4489	3.52	14.837	3.52	24.9988	3.52	25.0084
3.53	0.130957	3.53	1.30223	3.53	1.28747	3.53	7.47006	3.53	14.8775	3.53	25.0682	3.53	25.0697
3.54	0.131328	3.54	1.30591	3.54	1.29112	3.54	7.49122	3.54	14.918	3.54	25.1376	3.54	25.1309
3.55	0.131698	3.55	1.3096	3.55	1.29477	3.55	7.51237	3.55	14.9584	3.55	25.2069	3.55	25.1921
3.56	0.132069	3.56	1.31329	3.56	1.29841	3.56	7.53353	3.56	14.9988	3.56	25.2761	3.56	25.2535
3.57	0.13244	3.57	1.31698	3.57	1.30206	3.57	7.55469	3.57	15.0391	3.57	25.3453	3.57	25.315
3.58	0.132811	3.58	1.32067	3.58	1.30571	3.58	7.57585	3.58	15.0794	3.58	25.4144	3.58	25.3768
3.59	0.133182	3.59	1.32436	3.59	1.30935	3.59	7.597	3.59	15.1196	3.59	25.4835	3.59	25.439
3.6	0.133553	3.6	1.32805	3.6	1.313	3.6	7.61816	3.6	15.1597	3.6	25.5525	3.6	25.5016
3.61	0.133924	3.61	1.33174	3.61	1.31665	3.61	7.63932	3.61	15.1998	3.61	25.6214	3.61	25.5647
3.62	0.134295	3.62	1.33542	3.62	1.32029	3.62	7.66047	3.62	15.2398	3.62	25.6903	3.62	25.6283
3.63	0.134666	3.63	1.33911	3.63	1.32394	3.63	7.68163	3.63	15.2797	3.63	25.7591	3.63	25.6926
3.64	0.135036	3.64	1.3428	3.64	1.32759	3.64	7.70279	3.64	15.3196	3.64	25.8278	3.64	25.7575
3.65	0.135407	3.65	1.34649	3.65	1.33123	3.65	7.72395	3.65	15.3594	3.65	25.8965	3.65	25.8232
3.66	0.135778	3.66	1.35018	3.66	1.33488	3.66	7.7451	3.66	15.3991	3.66	25.9651	3.66	25.8896
3.67	0.136149	3.67	1.35387	3.67	1.33853	3.67	7.76626	3.67	15.4388	3.67	26.0336	3.67	25.9568
3.68	0.13652	3.68	1.35756	3.68	1.34218	3.68	7.78742	3.68	15.4784	3.68	26.102	3.68	26.0247
3.69	0.136891	3.69	1.36125	3.69	1.34582	3.69	7.80857	3.69	15.5179	3.69	26.1704	3.69	26.0935
3.7	0.137262	3.7	1.36493	3.7	1.34947	3.7	7.82973	3.7	15.5573	3.7	26.2387	3.7	26.1631
3.71	0.137632	3.71	1.36862	3.71	1.35312	3.71	7.85089	3.71	15.5966	3.71	26.3069	3.71	26.2334
3.72	0.138003	3.72	1.37231	3.72	1.35676	3.72	7.87204	3.72	15.6359	3.72	26.375	3.72	26.3045
3.73	0.138374	3.73	1.376	3.73	1.36041	3.73	7.8932	3.73	15.675	3.73	26.443	3.73	26.3763
3.74	0.138745	3.74	1.37969	3.74	1.36406	3.74	7.91435	3.74	15.7141	3.74	26.5109	3.74	26.4488
3.75	0.139116	3.75	1.38338	3.75	1.3677	3.75	7.93551	3.75	15.7531	3.75	26.5788	3.75	26.5219
3.76	0.139487	3.76	1.38707	3.76	1.37135	3.76	7.95667	3.76	15.792	3.76	26.6465	3.76	26.5956
3.77	0.139858	3.77	1.39075	3.77	1.375	3.77	7.97782	3.77	15.8307	3.77	26.7142	3.77	26.6697
3.78	0.140228	3.78	1.39444	3.78	1.37864	3.78	7.99898	3.78	15.8694	3.78	26.7817	3.78	26.7443
3.79	0.140599	3.79	1.39813	3.79	1.38229	3.79	8.02013	3.79	15.908	3.79	26.8491	3.79	26.8193
3.8	0.14097	3.8	1.40182	3.8	1.38594	3.8	8.04129	3.8	15.9465	3.8	26.9165	3.8	26.8945
3.81	0.141341	3.81	1.40551	3.81	1.38959	3.81	8.06245	3.81	15.9848	3.81	26.9837	3.81	26.9698
3.82	0.141712	3.82	1.4092	3.82	1.39323	3.82	8.0836	3.82	16.023	3.82	27.0508	3.82	27.0452
3.83	0.142083	3.83	1.41289	3.83	1.39688	3.83	8.10476	3.83	16.0612	3.83	27.1178	3.83	27.1206
3.84	0.142454	3.84	1.41657	3.84	1.40053	3.84	8.12591	3.84	16.0992	3.84	27.1846	3.84	27.1958
3.85	0.142824	3.85	1.42026	3.85	1.40417	3.85	8.14706	3.85	16.137	3.85	27.2514	3.85	27.2707
3.86	0.143195	3.86	1.42395	3.86	1.40782	3.86	8.16822	3.86	16.1748	3.86	27.318	3.86	27.3454
3.87	0.143566	3.87	1.42764	3.87	1.41147	3.87	8.18937	3.87	16.2124	3.87	27.3845	3.87	27.4195
3.88	0.143937	3.88	1.43133	3.88	1.41511	3.88	8.21053	3.88	16.2499	3.88	27.4508	3.88	27.4932
3.89	0.144308	3.89	1.43502	3.89	1.41876	3.89	8.23168	3.89	16.2872	3.89	27.517	3.89	27.5662
3.9	0.144679	3.9	1.43871	3.9	1.42241	3.9	8.25284	3.9	16.3245	3.9	27.5831	3.9	27.6385
3.91	0.145049	3.91	1.44239	3.91	1.42605	3.91	8.27399	3.91	16.3615	3.91	27.649	3.91	27.71
3.92	0.14542	3.92	1.44608	3.92	1.4297	3.92	8.29515	3.92	16.3984	3.92	27.7148	3.92	27.7806
3.93	0.145791	3.93	1.44977	3.93	1.43335	3.93	8.3163	3.93	16.4352	3.93	27.7804	3.93	27.8504
3.94	0.146162	3.94	1.45346	3.94	1.43699	3.94	8.33745	3.94	16.4718	3.94	27.8458	3.94	27.9192
3.95	0.146533	3.95	1.45715	3.95	1.44064	3.95	8.35861	3.95	16.5082	3.95	27.9111	3.95	27.9869
3.96	0.146903	3.96	1.46084	3.96	1.44429	3.96	8.37976	3.96	16.5444	3.96	27.9762	3.96	28.0536
3.97	0.147274	3.97	1.46453	3.97	1.44793	3.97	8.40091	3.97	16.5805	3.97	28.0412	3.97	28.1193
3.98	0.147645	3.98	1.46821	3.98	1.45158	3.98	8.42207	3.98	16.6164	3.98	28.1059	3.98	28.1838
3.99	0.148016	3.99	1.4719	3.99	1.45523	3.99	8.44322	3.99	16.6521	3.99	28.1705	3.99	28.2473
4	0.148387	4	1.47559	4	1.45887	4	8.46438	4	16.6877	4	28.2349	4	28.3097
4.01	0.148757	4.01	1.47928	4.01	1.46252	4.01	8.48553	4.01	16.723	4.01	28.2991	4.01	28.3711
4.02	0.149128	4.02	1.48297	4.02	1.46617	4.02	8.50668	4.02	16.7582	4.02	28.3631	4.02	28.4314
4.03	0.149499	4.03	1.48666	4.03	1.46981	4.03	8.52783	4.03	16.7931	4.03	28.4269	4.03	28.4907
4.04	0.14987	4.04	1.49035	4.04	1.47346	4.04	8.54899	4.04	16.8278	4.04	28.4905	4.04	28.5491
4.05	0.150241	4.05	1.49403	4.05	1.47711	4.05	8.57014	4.05	16.8623	4.05	28.5538	4.05	28.6065
4.06	0.150611	4.06	1.49772	4.06	1.48075	4.06	8.59129	4.06	16.8966	4.06	28.617	4.06	28.6631
4.07	0.150982	4.07	1.50141	4.07	1.4844	4.07	8.61244	4.07	16.9306	4.07	28.6799	4.07	28.719
4.08	0.151353	4.08	1.5051	4.08	1.48805	4.08	8.6336	4.08	16.9644	4.08	28.7425	4.08	28.7741
4.09	0.151724	4.09	1.50879	4.09	1.49169	4.09	8.65475	4.09	16.998	4.09	28.805	4.09	28.8286
4.1	0.152094	4.1	1.51248	4.1	1.49534	4.1	8.6759	4.1	17.0313	4.1	28.8671	4.1	28.8825
4.11	0.152465	4.11	1.51616	4.11	1.49899	4.11	8.69705	4.11	17.0644	4.11	28.9291	4.11	28.936
4.12	0.152836	4.12	1.51985	4.12	1.50263	4.12	8.7182	4.12	17.0972	4.12	28.9907	4.12	28.989
4.13	0.153207	4.13	1.52354	4.13	1.50628	4.13	8.73936	4.13	17.1297	4.13	29.0521	4.13	29.0418
4.14	0.153577	4.14	1.52723	4.14	1.50993	4.14	8.76051	4.14	17.162	4.14	29.1132	4.14	29.0944
4.15	0.153948	4.15	1.53092	4.15	1.51357	4.15	8.78166	4.15	17.1939	4.15	29.174	4.15	29.1469
4.16	0.154319	4.16	1.53461	4.16	1.51722	4.16	8.80281	4.16	17.2256	4.16	29.2345	4.16	29.1994
4.17	0.15469	4.17	1.53829	4.17	1.52087	4.17	8.82396	4.17	17.2569	4.17	29.2948	4.17	29.252
4.18	0.15506	4.18	1.54198	4.18	1.52451	4.18	8.84511	4.18	17.288	4.18	29.3547	4.18	29.3047
4.19	0.155431	4.19	1.54567	4.19	1.52816	4.19	8.86626	4.19	17.3187	4.19	29.4142	4.19	29.3576
4.2	0.155802	4.2	1.54936	4.2	1.53181	4.2	8.88741	4.2	17.3491	4.2	29.4735	4.2	29.4109
4.21	0.156173	4.21	1.55305	4.21	1.53545	4.21	8.90856	4.21	17.3792	4.21	29.5324	4.21	29.4646
4.22	0.156543	4.22	1.55674	4.22	1.5391	4.22	8.92971	4.22	17.4089	4.22	29.591	4.22	29.5187
4.23	0.156914	4.23	1.56042	4.23	1.54275	4.23	8.95086	4.23	17.4382	4.23	29.6492	4.23	29.5734
4.24	0.157285	4.24	1.56411	4.24	1.54639	4.24	8.97201	4.24	17.4672	4.24	29.707	4.24	29.6286
4.25	0.157655	4.25	1.5678	4.25	1.55004	4.25	8.99316	4.25	17.4958	4.25	29.7644	4.25	29.6845
4.26	0.158026	4.26	1.57149	4.26	1.55369	4.26	9.01431	4.26	17.524	4.26	29.8215	4.26	29.741
4.27	0.158397	4.27	1.57518	4.27	1.55733	4.27	9.03546	4.27	17.5518	4.27	29.8781	4.27	29.7981
4.28	0.158767	4.28	1.57887	4.28	1.56098	4.28	9.05661	4.28	17.5792	4.28	29.9344	4.28	29.8559
4.29	0.159138	4.29	1.58255	4.29	1.56463	4.29	9.07776	4.29	17.6061	4.29	29.9902	4.29	29.9144
4.3	0.159509	4.3	1.58624	4.3	1.56827	4.3	9.09891	4.3	17.6326	4.3	30.0456	4.3	29.9734
4.31	0.159879	4.31	1.58993	4.31	1.57192	4.31	9.12005	4.31	17.6587	4.31	30.1005	4.31	30.0331
4.32	0.16025	4.32	1.59362	4.32	1.57557	4.32	9.1412	4.32	17.6843	4.32	30.155	4.32	30.0933
4.33	0.160621	4.33	1.59731	4.33	1.57921	4.33	9.16235	4.33	17.7095	4.33	30.2089	4.33	30.154
4.34	0.160991	4.34	1.601	4.34	1.58286	4.34	9.1835	4.34	17.7341	4.34	30.2624	4.34	30.215
4.35001	0.161362	4.35001	1.60468	4.35001	1.58651	4.35001	9.20464	4.35001	17.7582	4.35001	30.3154	4.35001	30.2763
4.36001	0.161733	4.36001	1.60837	4.36001	1.59015	4.36001	9.22579	4.36001	17.7819	4.36001	30.3679	4.36001	30.3378
4.37	0.162103	4.37	1.61206	4.37	1.5938	4.37	9.24694	4.37	17.805	4.37	30.4199	4.37	30.3993
4.38	0.162474	4.38	1.61575	4.38	1.59744	4.38	9.26808	4.38	17.8275	4.38	30.4713	4.38	30.4606
4.39001	0.162845	4.39001	1.61944	4.39001	1.60109	4.39001	9.28923	4.39001	17.8495	4.39001	30.5221	4.39001	30.5217
4.40001	0.163215	4.40001	1.62312	4.40001	1.60474	4.40001	9.31038	4.40001	17.8709	4.40001	30.5723	4.40001	30.5823
4.41001	0.163586	4.41001	1.62681	4.41001	1.60838	4.41001	9.33152	4.41001	17.8917	4.41001	30.622	4.41001	30.6424
4.42001	0.163956	4.42001	1.6305	4.42001	1.61203	4.42001	9.35267	4.42001	17.9119	4.42001	30.6711	4.42001	30.7016
4.43001	0.164327	4.43001	1.63419	4.43001	1.61568	4.43001	9.37381	4.43001	17.9315	4.43001	30.7195	4.43001	30.7599
4.44001	0.164698	4.44001	1.63788	4.44001	1.61932	4.44001	9.39496	4.44001	17.9504	4.44001	30.7672	4.44001	30.8171
4.45001	0.165068	4.45001	1.64156	4.45001	1.62297	4.45001	9.4161	4.45001	17.9687	4.45001	30.8144	4.45001	30.873
4.46001	0.165439	4.46001	1.64525	4.46001	1.62661	4.46001	9.43725	4.46001	17.9862	4.46001	30.8608	4.46001	30.9275
4.47001	0.165809	4.47001	1.64894	4.47001	1.63026	4.47001	9.45839	4.47001	18.0031	4.47001	30.9065	4.47001	30.9803
4.48001	0.16618	4.48001	1.65263	4.48001	1.63391	4.48001	9.47953	4.48001	18.0193	4.48001	30.9515	4.48001	31.0315
4.49001	0.166551	4.49001	1.65632	4.49001	1.63755	4.49001	9.50068	4.49001	18.0347	4.49001	30.9958	4.49001	31.0808
4.50001	0.166921	4.50001	1.66	4.50001	1.6412	4.50001	9.52182	4.50001	18.0493	4.50001	31.0392	4.50001	31.1281
4.51001	0.167292	4.51001	1.66369	4.51001	1.64485	4.51001	9.54296	4.51001	18.0632	4.51001	31.082	4.51001	31.1734
4.52001	0.167662	4.52001	1.66738	4.52001	1.64849	4.52001	9.56411	4.52001	18.0762	4.52001	31.1239	4.52001	31.2166
4.53001	0.168033	4.53001	1.67107	4.53001	1.65214	4.53001	9.58525	4.53001	18.0884	4.53001	31.1649	4.53001	31.2576
4.54001	0.168403	4.54001	1.67476	4.54001	1.65579	4.54001	9.60639	4.54001	18.0998	4.54001	31.2051	4.54001	31.2965
4.55001	0.168774	4.55001	1.67844	4.55001	1.65943	4.55001	9.62753	4.55001	18.1103	4.55001	31.2445	4.55001	31.3332
4.56001	0.169144	4.56001	1.68213	4.56001	1.66308	4.56001	9.64868	4.56001	18.1199	4.56001	31.2829	4.56001	31.3677
4.57001	0.169515	4.57001	1.68582	4.57001	1.66672	4.57001	9.66982	4.57001	18.1285	4.57001	31.3204	4.57001	31.4
4.58001	0.169885	4.58001	1.68951	4.58001	1.67037	4.58001	9.69096	4.58001	18.1362	4.58001	31.357	4.58001	31.4303
4.59001	0.170256	4.59001	1.6932	4.59001	1.67402	4.59001	9.7121	4.59001	18.143	4.59001	31.3925	4.59001	31.4585
4.60001	0.170626	4.60001	1.69688	4.60001	1.67766	4.60001	9.73324	4.60001	18.1487	4.60001	31.4271	4.60001	31.4847
4.61001	0.170997	4.61001	1.70057	4.61001	1.68131	4.61001	9.75438	4.61001	18.1533	4.61001	31.4606	4.61001	31.5089
4.62001	0.171367	4.62001	1.70426	4.62001	1.68495	4.62001	9.77552	4.62001	18.1569	4.62001	31.4931	4.62001	31.5314
4.63001	0.171738	4.63001	1.70795	4.63001	1.6886	4.63001	9.79666	4.63001	18.1595	4.63001	31.5244	4.63001	31.552
4.64001	0.172108	4.64001	1.71164	4.64001	1.69225	4.64001	9.8178	4.64001	18.1608	4.64001	31.5546	4.64001	31.571
4.65001	0.172479	4.65001	1.71532	4.65001	1.69589	4.65001	9.83893	4.65001	18.1611	4.65001	31.5837	4.65001	31.5885
4.66001	0.172849	4.66001	1.71901	4.66001	1.69954	4.66001	9.86007	4.66001	18.1601	4.66001	31.6116	4.66001	31.6044
4.67001	0.17322	4.67001	1.7227	4.67001	1.70318	4.67001	9.88121	4.67001	18.1579	4.67001	31.6382	4.67001	31.6189
4.68001	0.17359	4.68001	1.72639	4.68001	1.70683	4.68001	9.90235	4.68001	18.1545	4.68001	31.6636	4.68001	31.6321
4.69001	0.17396	4.69001	1.73007	4.69001	1.71048	4.69001	9.92348	4.69001	18.1497	4.69001	31.6877	4.69001	31.6441
4.70001	0.174331	4.70001	1.73376	4.70001	1.71412	4.70001	9.94462	4.70001	18.1436	4.70001	31.7105	4.70001	31.6549
4.71001	0.174701	4.71001	1.73745	4.71001	1.71777	4.71001	9.96576	4.71001	18.1362	4.71001	31.7319	4.71001	31.6647
4.72001	0.175072	4.72001	1.74114	4.72001	1.72141	4.72001	9.98689	4.72001	18.1273	4.72001	31.7518	4.72001	31.6734
4.73001	0.175442	4.73001	1.74482	4.73001	1.72506	4.73001	10.008	4.73001	18.117	4.73001	31.7704	4.73001	31.6812
4.74001	0.175812	4.74001	1.74851	4.74001	1.7287	4.74001	10.0292	4.74001	18.1052	4.74001	31.7874	4.74001	31.6881
4.75001	0.176183	4.75001	1.7522	4.75001	1.73235	4.75001	10.0503	4.75001	18.0919	4.75001	31.8029	4.75001	31.6941
4.76001	0.176553	4.76001	1.75589	4.76001	1.736	4.76001	10.0714	4.76001	18.077	4.76001	31.8169	4.76001	31.6993
4.77001	0.176923	4.77001	1.75957	4.77001	1.73964	4.77001	10.0926	4.77001	18.0605	4.77001	31.8292	4.77001	31.7038
4.78001	0.177294	4.78001	1.76326	4.78001	1.74329	4.78001	10.1137	4.78001	18.0423	4.78001	31.8398	4.78001	31.7076
4.79002	0.177664	4.79002	1.76695	4.79002	1.74693	4.79002	10.1348	4.79002	18.0224	4.79002	31.8488	4.79002	31.7106
4.80002	0.178034	4.80002	1.77064	4.80002	1.75058	4.80002	10.156	4.80002	18.0008	4.80002	31.856	4.80002	31.7129
4.81001	0.178404	4.81001	1.77432	4.81001	1.75422	4.81001	10.1771	4.81001	17.9773	4.81001	31.8614	4.81001	31.7146
4.82001	0.178775	4.82001	1.77801	4.82001	1.75787	4.82001	10.1982	4.82001	17.952	4.82001	31.8649	4.82001	31.7156
4.83002	0.179145	4.83002	1.7817	4.83002	1.76152	4.83002	10.2194	4.83002	17.9248	4.83002	31.8665	4.83002	31.7159
4.84002	0.179515	4.84002	1.78538	4.84002	1.76516	4.84002	10.2405	4.84002	17.8956	4.84002	31.8661	4.84002	31.7156
4.85002	0.179886	4.85002	1.78907	4.85002	1.76881	4.85002	10.2616	4.85002	17.8644	4.85002	31.8638	4.85002	31.7145
4.86002	0.180256	4.86002	1.79276	4.86002	1.77245	4.86002	10.2828	4.86002	17.8311	4.86002	31.8593	4.86002	31.7126
4.87002	0.180626	4.87002	1.79645	4.87002	1.7761	4.87002	10.3039	4.87002	17.7957	4.87002	31.8527	4.87002	31.71
4.88002	0.180996	4.88002	1.80014	4.88002	1.77974	4.88002	10.325	4.88002	17.7581	4.88002	31.8439	4.88002	31.7066
4.89002	0.181366	4.89002	1.80382	4.89002	1.78339	4.89002	10.3461	4.89002	17.7182	4.89002	31.8329	4.89002	31.7023
4.90002	0.181737	4.90002	1.80751	4.90002	1.78704	4.90002	10.3673	4.90002	17.676	4.90002	31.8196	4.90002	31.697
4.91002	0.182107	4.91002	1.8112	4.91002	1.79068	4.91002	10.3884	4.91002	17.6314	4.91002	31.8038	4.91002	31.6906
4.92002	0.182477	4.92002	1.81488	4.92002	1.79433	4.92002	10.4095	4.92002	17.5844	4.92002	31.7856	4.92002	31.6831
4.93002	0.182847	4.93002	1.81857	4.93002	1.79797	4.93002	10.4306	4.93002	17.5349	4.93002	31.7649	4.93002	31.6743
4.94002	0.183217	4.94002	1.82226	4.94002	1.80162	4.94002	10.4518	4.94002	17.4827	4.94002	31.7416	4.94002	31.664
4.95002	0.183587	4.95002	1.82594	4.95002	1.80526	4.95002	10.4729	4.95002	17.4279	4.95002	31.7156	4.95002	31.6522
4.96002	0.183957	4.96002	1.82963	4.96002	1.80891	4.96002	10.494	4.96002	17.3704	4.96002	31.6869	4.96002	31.6385
4.97002	0.184328	4.97002	1.83332	4.97002	1.81255	4.97002	10.5151	4.97002	17.31	4.97002	31.6554	4.97002	31.6228
4.98002	0.184698	4.98002	1.83701	4.98002	1.8162	4.98002	10.5363	4.98002	17.2468	4.98002	31.621	4.98002	31.6049
4.99002	0.185068	4.99002	1.84069	4.99002	1.81984	4.99002	10.5574	4.99002	17.1806	4.99002	31.5836	4.99002	31.5844
5.00002	0.185438	5.00002	1.84438	5.00002	1.82349	5.00002	10.5785	5.00002	17.1113	5.00002	31.5431	5.00002	31.5611
5.01002	0.185808	5.01002	1.84807	5.01002	1.82713	5.01002	10.5996	5.01002	17.0388	5.01002	31.4995	5.01002	31.5346
5.02002	0.186178	5.02002	1.85175	5.02002	1.83078	5.02002	10.6208	5.02002	16.9632	5.02002	31.4526	5.02002	31.5046
5.03002	0.186548	5.03002	1.85544	5.03002	1.83443	5.03002	10.6419	5.03002	16.8842	5.03002	31.4025	5.03002	31.4706
5.04002	0.186918	5.04002	1.85913	5.04002	1.83807	5.04002	10.663	5.04002	16.8018	5.04002	31.3489	5.04002	31.4323
5.05002	0.187288	5.05002	1.86281	5.05002	1.84172	5.05002	10.6841	5.05002	16.7159	5.05002	31.2918	5.05002	31.3892
5.06002	0.187658	5.06002	1.8665	5.06002	1.84536	5.06002	10.7052	5.06002	16.6263	5.06002	31.2311	5.06002	31.3408
5.07002	0.188028	5.07002	1.87019	5.07002	1.84901	5.07002	10.7263	5.07002	16.5331	5.07002	31.1667	5.07002	31.2867
5.08002	0.188398	5.08002	1.87387	5.08002	1.85265	5.08002	10.7475	5.08002	16.436	5.08002	31.0984	5.08002	31.2265
5.09002	0.188768	5.09002	1.87756	5.09002	1.8563	5.09002	10.7686	5.09002	16.3351	5.09002	31.0263	5.09002	31.1597
5.10002	0.189137	5.10002	1.88125	5.10002	1.85994	5.10002	10.7897	5.10002	16.23	5.10002	30.9501	5.10002	31.086
5.11002	0.189507	5.11002	1.88493	5.11002	1.86359	5.11002	10.8108	5.11002	16.1209	5.11002	30.8697	5.11002	31.005
5.12002	0.189877	5.12002	1.88862	5.12002	1.86723	5.12002	10.8319	5.12002	16.0074	5.12002	30.7851	5.12002	30.9165
5.13002	0.190247	5.13002	1.89231	5.13002	1.87088	5.13002	10.853	5.13002	15.8896	5.13002	30.6961	5.13002	30.8202
5.14002	0.190617	5.14002	1.89599	5.14002	1.87452	5.14002	10.8742	5.14002	15.7673	5.14002	30.6026	5.14002	30.7162
5.15002	0.190987	5.15002	1.89968	5.15002	1.87817	5.15002	10.8953	5.15002	15.6404	5.15002	30.5045	5.15002	30.6044
5.16002	0.191357	5.16002	1.90337	5.16002	1.88181	5.16002	10.9164	5.16002	15.5087	5.16002	30.4016	5.16002	30.485
5.17002	0.191726	5.17002	1.90705	5.17002	1.88546	5.17002	10.9375	5.17002	15.372	5.17002	30.2938	5.17002	30.3582
5.18002	0.192096	5.18002	1.91074	5.18002	1.8891	5.18002	10.9586	5.18002	15.2304	5.18002	30.1809	5.18002	30.2243
5.19002	0.192466	5.19002	1.91443	5.19002	1.89274	5.19002	10.9797	5.19002	15.0836	5.19002	30.0629	5.19002	30.0837
5.20002	0.192835	5.20002	1.91811	5.20002	1.89639	5.20002	11.0008	5.20002	14.9315	5.20002	29.9396	5.20002	29.9371
5.21002	0.193205	5.21002	1.9218	5.21002	1.90003	5.21002	11.0219	5.21002	14.7739	5.21002	29.8108	5.21002	29.7848
5.22002	0.193575	5.22002	1.92548	5.22002	1.90368	5.22002	11.043	5.22002	14.6107	5.22002	29.6764	5.22002	29.6276
5.23003	0.193945	5.23003	1.92917	5.23003	1.90732	5.23003	11.0641	5.23003	14.4417	5.23003	29.5362	5.23003	29.4659
5.24003	0.194314	5.24003	1.93286	5.24003	1.91097	5.24003	11.0852	5.24003	14.2667	5.24003	29.3901	5.24003	29.3004
5.25002	0.194684	5.25002	1.93654	5.25002	1.91461	5.25002	11.1063	5.25002	14.0857	5.25002	29.2379	5.25002	29.1315
5.26003	0.195053	5.26003	1.94023	5.26003	1.91826	5.26003	11.1275	5.26003	13.8984	5.26003	29.0794	5.26003	28.9598
5.27003	0.195423	5.27003	1.94391	5.27003	1.9219	5.27003	11.1486	5.27003	13.7046	5.27003	28.9144	5.27003	28.7855
5.28003	0.195793	5.28003	1.9476	5.28003	1.92555	5.28003	11.1697	5.28003	13.5043	5.28003	28.7428	5.28003	28.6089
5.29003	0.196162	5.29003	1.95129	5.29003	1.92919	5.29003	11.1908	5.29003	13.297	5.29003	28.5644	5.29003	28.4301
5.30003	0.196532	5.30003	1.95497	5.30003	1.93283	5.30003	11.2119	5.30003	13.0828	5.30003	28.379	5.30003	28.2491
5.31003	0.196901	5.31003	1.95866	5.31003	1.93648	5.31003	11.233	5.31003	12.8614	5.31003	28.1864	5.31003	28.0657
5.32003	0.197271	5.32003	1.96234	5.32003	1.94012	5.32003	11.2541	5.32003	12.6326	5.32003	27.9864	5.32003	27.8796
5.33003	0.19764	5.33003	1.96603	5.33003	1.94377	5.33003	11.2752	5.33003	12.3961	5.33003	27.7787	5.33003	27.6901
5.34003	0.198009	5.34003	1.96972	5.34003	1.94741	5.34003	11.2962	5.34003	12.1519	5.34003	27.5633	5.34003	27.4968
5.35003	0.198379	5.35003	1.9734	5.35003	1.95105	5.35003	11.3173	5.35003	11.8996	5.35003	27.3398	5.35003	27.2988
5.36003	0.198748	5.36003	1.97709	5.36003	1.9547	5.36003	11.3384	5.36003	11.639	5.36003	27.108	5.36003	27.095
5.37003	0.199118	5.37003	1.98077	5.37003	1.95834	5.37003	11.3595	5.37003	11.3699	5.37003	26.8677	5.37003	26.8844
5.38003	0.199487	5.38003	1.98446	5.38003	1.96199	5.38003	11.3806	5.38003	11.0921	5.38003	26.6187	5.38003	26.6657
5.39003	0.199856	5.39003	1.98814	5.39003	1.96563	5.39003	11.4017	5.39003	10.8053	5.39003	26.3607	5.39003	26.4376
5.40003	0.200225	5.40003	1.99183	5.40003	1.96928	5.40003	11.4228	5.40003	10.5093	5.40003	26.0934	5.40003	26.1984
5.41003	0.200595	5.41003	1.99551	5.41003	1.97292	5.41003	11.4439	5.41003	10.2038	5.41003	25.8167	5.41003	25.9466
5.42003	0.200964	5.42003	1.9992	5.42003	1.97656	5.42003	11.465	5.42003	9.88851	5.42003	25.5302	5.42003	25.6806
5.43003	0.201333	5.43003	2.00289	5.43003	1.98021	5.43003	11.4861	5.43003	9.56322	5.43003	25.2337	5.43003	25.3987
5.44003	0.201702	5.44003	2.00657	5.44003	1.98385	5.44003	11.5072	5.44003	9.22761	5.44003	24.9269	5.44003	25.0994
5.45003	0.202071	5.45003	2.01026	5.45003	1.98749	5.45003	11.5282	5.45003	8.88141	5.45003	24.6095	5.45003	24.781
5.46003	0.20244	5.46003	2.01394	5.46003	1.99114	5.46003	11.5493	5.46003	8.52432	5.46003	24.2812	5.46003	24.4425
5.47003	0.20281	5.47003	2.01763	5.47003	1.99478	5.47003	11.5704	5.47003	8.15603	5.47003	23.9416	5.47003	24.0827
5.48003	0.203179	5.48003	2.02131	5.48003	1.99842	5.48003	11.5915	5.48003	7.77622	5.48003	23.5906	5.48003	23.7011
5.49003	0.203548	5.49003	2.025	5.49003	2.00207	5.49003	11.6126	5.49003	7.3846	5.49003	23.2278	5.49003	23.2979
5.50003	0.203917	5.50003	2.02868	5.50003	2.00571	5.50003	11.6336	5.50003	6.98081	5.50003	22.8528	5.50003	22.8735
5.51003	0.204286	5.51003	2.03237	5.51003	2.00936	5.51003	11.6547	5.51003	6.56452	5.51003	22.4653	5.51003	22.4297
5.52003	0.204655	5.52003	2.03605	5.52003	2.013	5.52003	11.6758	5.52003	6.13539	5.52003	22.0649	5.52003	21.9688
5.53003	0.205023	5.53003	2.03974	5.53003	2.01664	5.53003	11.6969	5.53003	5.69305	5.53003	21.6513	5.53003	21.4942
5.54003	0.205392	5.54003	2.04342	5.54003	2.02029	5.54003	11.718	5.54003	5.23714	5.54003	21.2242	5.54003	21.0102
5.55003	0.205761	5.55003	2.04711	5.55003	2.02393	5.55003	11.739	5.55003	4.76726	5.55003	20.7831	5.55003	20.5223
5.56003	0.20613	5.56003	2.05079	5.56003	2.02757	5.56003	11.7601	5.56003	4.28304	5.56003	20.3276	5.56003	20.0363
5.57003	0.206499	5.57003	2.05447	5.57003	2.03121	5.57003	11.7812	5.57003	3.7841	5.57003	19.8575	5.57003	19.5587
5.58003	0.206867	5.58003	2.05816	5.58003	2.03486	5.58003	11.8022	5.58003	3.26998	5.58003	19.3721	5.58003	19.0965
5.59003	0.207236	5.59003	2.06184	5.59003	2.0385	5.59003	11.8233	5.59003	2.74028	5.59003	18.8712	5.59003	18.6562
5.60003	0.207605	5.60003	2.06553	5.60003	2.04214	5.60003	11.8444	5.60003	2.19459	5.60003	18.3542	5.60003	18.2439
5.61003	0.207973	5.61003	2.06921	5.61003	2.04579	5.61003	11.8654	5.61003	1.63242	5.61003	17.8208	5.61003	17.8651
5.62003	0.208342	5.62003	2.0729	5.62003	2.04943	5.62003	11.8865	5.62003	1.05334	5.62003	17.2705	5.62003	17.5242
5.63003	0.208711	5.63003	2.07658	5.63003	2.05307	5.63003	11.9076	5.63003	0.456885	5.63003	16.7028	5.63003	17.2243
5.64003	0.209079	5.64003	2.08026	5.64003	2.05672	5.64003	11.9286			5.64003	16.2747	5.64003	16.9672
5.65003	0.209448	5.65003	2.08395	5.65003	2.06036	5.65003	11.9497			5.65003	16.3034	5.65003	16.7534
5.66003	0.209816	5.66003	2.08763	5.66003	2.064	5.66003	11.9707			5.66003	16.3322	5.66003	16.582
5.67004	0.210185	5.67004	2.09132	5.67004	2.06764	5.67004	11.9918			5.67004	16.3609	5.67004	16.4512
5.68004	0.210553	5.68004	2.095	5.68004	2.07129	5.68004	12.0128			5.68004	16.3897	5.68004	16.3581
5.69003	0.210921	5.69003	2.09869	5.69003	2.07493	5.69003	12.0339			5.69003	16.4221	5.69003	16.2991
5.70004	0.21129	5.70004	2.10237	5.70004	2.07857	5.70004	12.055			5.70004	16.4545	5.70004	16.2701
5.71004	0.211658	5.71004	2.10605	5.71004	2.08221	5.71004	12.076			5.71004	16.4869	5.71004	16.267
5.72004	0.212026	5.72004	2.10974	5.72004	2.08586	5.72004	12.097			5.72004	16.5193	5.72004	16.2851
5.73004	0.212394	5.73004	2.11342	5.73004	2.0895	5.73004	12.1181			5.73004	16.5516	5.73004	16.3204
5.74004	0.212762	5.74004	2.1171	5.74004	2.09314	5.74004	12.1391			5.74004	16.584	5.74004	16.3687
5.75004	0.21313	5.75004	2.12079	5.75004	2.09678	5.75004	12.1602			5.75004	16.6164	5.75004	16.4265
5.76004	0.213498	5.76004	2.12447	5.76004	2.10042	5.76004	12.1812			5.76004	16.6488	5.76004	16.4905
5.77004	0.213866	5.77004	2.12815	5.77004	2.10407	5.77004	12.2023			5.77004	16.6812	5.77004	16.558
5.78004	0.214234	5.78004	2.13184	5.78004	2.10771	5.78004	12.2233			5.78004	16.7136	5.78004	16.6267
5.79004	0.214602	5.79004	2.13552	5.79004	2.11135	5.79004	12.2443			5.79004	16.7459	5.79004	16.6949
5.80004	0.21497	5.80004	2.1392	5.80004	2.11499	5.80004	12.2654			5.80004	16.7783	5.80004	16.7611
5.81004	0.215338	5.81004	2.14289	5.81004	2.11863	5.81004	12.2864			5.81004	16.8107	5.81004	16.8244
5.82004	0.215706	5.82004	2.14657	5.82004	2.12228	5.82004	12.3074			5.82004	16.843	5.82004	16.8842
5.83004	0.216073	5.83004	2.15025	5.83004	2.12592	5.83004	12.3285			5.83004	16.8754	5.83004	16.9399
5.84004	0.216441	5.84004	2.15394	5.84004	2.12956	5.84004	12.3495			5.84004	16.9078	5.84004	16.9915
5.85004	0.216809	5.85004	2.15762	5.85004	2.1332	5.85004	12.3705			5.85004	16.9401	5.85004	17.039
5.86004	0.217176	5.86004	2.1613	5.86004	2.13684	5.86004	12.3915			5.86004	16.9725	5.86004	17.0824
5.87004	0.217544	5.87004	2.16498	5.87004	2.14048	5.87004	12.4126			5.87004	17.0049	5.87004	17.122
5.88004	0.217911	5.88004	2.16866	5.88004	2.14412	5.88004	12.4336			5.88004	17.0372	5.88004	17.1582
5.89004	0.218279	5.89004	2.17235	5.89004	2.14776	5.89004	12.4546			5.89004	17.0696	5.89004	17.1912
5.90004	0.218646	5.90004	2.17603	5.90004	2.15141	5.90004	12.4756			5.90004	17.1019	5.90004	17.2214
5.91004	0.219013	5.91004	2.17971	5.91004	2.15505	5.91004	12.4966			5.91004	17.1343	5.91004	17.2492
5.92004	0.219381	5.92004	2.18339	5.92004	2.15869	5.92004	12.5176			5.92004	17.1666	5.92004	17.2749
5.93004	0.219748	5.93004	2.18708	5.93004	2.16233	5.93004	12.5386			5.93004	17.199	5.93004	17.2989
5.94004	0.220115	5.94004	2.19076	5.94004	2.16597	5.94004	12.5596			5.94004	17.2313	5.94004	17.3216
5.95004	0.220482	5.95004	2.19444	5.95004	2.16961	5.95004	12.5806			5.95004	17.2637	5.95004	17.3432
5.96004	0.220849	5.96004	2.19812	5.96004	2.17325	5.96004	12.6016			5.96004	17.296	5.96004	17.3639
[truncated: 776 more rows]

## Sheet: Table 4
Power of the PV Module No.1		Power of the PV Module No.2		Power of the PV Module No.3		Power of the PV Module No.4		Power of the PV Module No.5		Multimodal Function No.4		Approximation with the ANN for Function No.4
[truncated: 1,373 more rows]
